# Supplementary material for: Transcriptomic analysis of gene signatures associated with sickle pain
Source: Sci Data. 2017 May 16;4:170051. doi: 10.1038/sdata.2017.51 (PMC5749120; doi:10.1038/sdata.2017.51)
Supplement: Supplementary file 1 [file sdata201751-isa1.zip]

Archive with 3 entries (3 files):
- i_Investigation.txt
- s_study_Gupta.txt
- a_assay_Gupta.txt
