# Supplementary material for: Transcriptomic analysis of gene signatures associated with sickle pain
Source: Sci Data. 2017 May 16;4:170051. doi: 10.1038/sdata.2017.51 (PMC5749120; doi:10.1038/sdata.2017.51)
Supplement: Supplementary file 1 [file sdata201751-isa1.zip › i_Investigation.txt]

# Investigation File generated for Scientific Data with Investigation File Authoring Tool version 0.1.0 on 16/03/2017 - This metadata file is CC0
ONTOLOGY SOURCE REFERENCE
Term Source Name	NCBITAXON	UBERON	UO	OBI	EFO	ERO
Term Source File	http://data.bioontology.org/ontologies/NCBITAXON	http://data.bioontology.org/ontologies/UBERON	http://data.bioontology.org/ontologies/UO	http://data.bioontology.org/ontologies/OBI	http://data.bioontology.org/ontologies/EFO	http://data.bioontology.org/ontologies/ERO
Term Source Version	2016AB	releases/2014-06-15	unknown	2014-08-18	2.81	2013-08-02
Term Source Description	National Center for Biotechnology Information (NCBI) Organismal Classification	Uber Anatomy Ontology	Units of Measurement Ontology	Ontology for Biomedical Investigations	Experimental Factor Ontology	Eagle-I Research Resource Ontology
INVESTIGATION
Investigation Identifier
Investigation Title
Investigation Description
Investigation Submission Date
Investigation Public Release Date
INVESTIGATION PUBLICATIONS
Investigation PubMed ID
Investigation Publication DOI
Investigation Publication Author List
Investigation Publication Title
Investigation Publication Status
Investigation Publication Status Term Accession Number
Investigation Publication Status Term Source REF
INVESTIGATION CONTACTS
Investigation Person Last Name
Investigation Person Mid Initials
Investigation Person First Name
Investigation Person Address
Investigation Person Phone
Investigation Person Fax
Investigation Person Email
Investigation Person Affiliation
Investigation Person Roles
Investigation Person Roles Term Accession Number
Investigation Person Roles Term Source REF
STUDY
Study Identifier	10.1038/sdata.2017.51
Study Title	Transcriptomic analysis of gene signatures associated with sickle pain
Study Submission Date	04/10/2016
Study Public Release Date	16/05/2017
Study Description	http://www.nature.com/articles/sdata201751#abstract
Study File Name	s_study_Gupta.txt
Comment[Subject Keywords]	//;////;//;//;//
Comment[Manuscript Licence]	CC BY-4.0
Comment[Experimental Metadata Licence]	CC0
Comment[Supplementary Information File Name]	
Comment[Supplementary Information File Type]	x-zip-compressed
Comment[Supplementary Information File URL]	http://www.nature.com/articles/sdata201751#supplementary-information
Comment[Data Repository]	Gene Expression Omnibus;figshare
Comment[Data Record Accession]	GSE86418;doi:10.6084/m9.figshare.c.3491244
Comment[Data Record URI]	https://www.ncbi.nlm.nih.gov/geo/query/acc.cgi?acc=GSE86418;http://dx.doi.org/10.6084/m9.figshare.c.3491244
STUDY DESIGN DESCRIPTORS
Study Design Type	transcription profiling by high throughput sequencing design	factorial design	parallel group design	disease exacerbation in vivo intervention experiment
Study Design Type Term Accession Number	OBI:0001239	OBI:0500014	OBI:0500006	OBI:0001981
Study Design Type Term Source REF	OBI	OBI	OBI	OBI
STUDY PUBLICATIONS
Study PubMed ID
Study Publication DOI
Study Publication Author List
Study Publication Title
Study Publication Status
Study Publication Status Term Accession Number
Study Publication Status Term Source REF
STUDY FACTORS
Study Factor Name	age	genotype	treatment
Study Factor Type	age	genotype information	environmental stress
Study Factor Type Term Accession Number	PATO:0000011	OBI:0001305	http://www.ebi.ac.uk/efo/EFO_0000470
Study Factor Type Term Source REF	OBI	OBI	EFO
STUDY ASSAYS
Study Assay Measurement Type	transcription profiling assay
Study Assay Measurement Type Term Accession Number	OBI:0000424
Study Assay Measurement Type Term Source REF	OBI
Study Assay Technology Type	RNA sequencing
Study Assay Technology Type Term Accession Number	OBI:0001177
Study Assay Technology Type Term Source REF	OBI
Study Assay Technology Platform	Illumina HiSeq 2000
Study Assay File Name	a_assay_Gupta.txt
STUDY PROTOCOLS
Study Protocol Name	Library preparation and RNA sequencing	Alignment of the reads and differential gene expression (DGE) analysis	DRG collection and RNA isolation	Animals	Hypoxia/reoxygenation treatment
Study Protocol Type	RNA sequencing	high throughput sequence alignment protocol	RNA extraction	selection	treatment portion of study execution
Study Protocol Type Term Accession Number	ERO:0001658	http://www.ebi.ac.uk/efo/EFO_0004917	OBI:0666666	OBI:0001928	OBI:0000826
Study Protocol Type Term Source REF	ERO	EFO	OBI	OBI	OBI
Study Protocol Description					
Study Protocol URI	""	""	""	""	""
Study Protocol Version					
Study Protocol Parameters Name	instrument	""	""	""	""
Study Protocol Parameters Name Term Accession Number	""	""	""	""	""
Study Protocol Parameters Name Term Source REF	""	""	""	""	""
Study Protocol Components Name	""	""	""	""	""
Study Protocol Components Type	""	""	""	""	""
Study Protocol Components Type Term Accession Number	""	""	""	""	""
Study Protocol Components Type Term Source REF	""	""	""	""	""
STUDY CONTACTS
Study Person Last Name	Paul	Aich	Abrahante	Wang	LaRue	Rathe	Kalland	Mittal	Jha	Peng	Largaespada	Bagchi	Gupta
Study Person First Name	Jinny A.	Anupam	Juan E.	Ying	Rebecca S.	Susan K.	Krystina	Aditya	Ritu	Fei	David A.	Anindya	Kalpna
Study Person Mid Initials													
Study Person Email	""	""	""	""	""	""	""	""	""	""	""	""	gupta014@umn.edu
Study Person Phone													
Study Person Fax													
Study Person Address													
Study Person Affiliation	Vascular Biology Center, Division of Hematology, Oncology and Transplantation, Department of Medicine, University of Minnesota, Minneapolis, Minnesota 55455, USA	Vascular Biology Center, Division of Hematology, Oncology and Transplantation, Department of Medicine, University of Minnesota, Minneapolis, Minnesota 55455, USA	University of Minnesota Informatics Institute, Minneapolis, Minnesota 55455, USA	Vascular Biology Center, Division of Hematology, Oncology and Transplantation, Department of Medicine, University of Minnesota, Minneapolis, Minnesota 55455, USA	Minnesota Super Computing Institute, University of Minnesota, Minneapolis, Minnesota 55455, USA	Masonic Cancer Center, University of Minnesota, Minneapolis, Minnesota 55455, USA	Vascular Biology Center, Division of Hematology, Oncology and Transplantation, Department of Medicine, University of Minnesota, Minneapolis, Minnesota 55455, USA	Vascular Biology Center, Division of Hematology, Oncology and Transplantation, Department of Medicine, University of Minnesota, Minneapolis, Minnesota 55455, USA	Vascular Biology Center, Division of Hematology, Oncology and Transplantation, Department of Medicine, University of Minnesota, Minneapolis, Minnesota 55455, USA	Vascular Biology Center, Division of Hematology, Oncology and Transplantation, Department of Medicine, University of Minnesota, Minneapolis, Minnesota 55455, USA	Masonic Cancer Center, University of Minnesota, Minneapolis, Minnesota 55455, USA	Department of Genetics, Cell Biology, and Development, University of Minnesota, Minneapolis, Minnesota 55455, USA	Vascular Biology Center, Division of Hematology, Oncology and Transplantation, Department of Medicine, University of Minnesota, Minneapolis, Minnesota 55455, USA
Study Person Roles													
Study Person Roles Term Accession Number													
Study Person Roles Term Source REF													
Comment[Study Person ORCID]													
Comment[Funder]													
Comment[FundRef ID]													
Comment[Funder Term Source REF]													
Comment[Grant Identifier]													
