# Supplementary material for: Transcriptomic analysis of gene signatures associated with sickle pain
Source: Sci Data. 2017 May 16;4:170051. doi: 10.1038/sdata.2017.51 (PMC5749120; doi:10.1038/sdata.2017.51)
Supplement: Supplementary file 1 [file sdata201751-isa1.zip › s_study_Gupta.txt]

Source Name	Characteristics[organism]	Term Source REF	Term Accession Number	Characteristics[organism part]	Term Source REF	Term Accession Number	Protocol REF	Protocol REF	Protocol REF	Sample Name	Factor Value[age]	Unit	Term Source REF	Term Accession Number	Factor Value[genotype]	Factor Value[treatment]
University of Minnesota	Mus musculus	NCBITAXON	NCBITaxon:10090	dorsal root ganglion	UBERON	UBERON:0000044	Animals	Hypoxia/reoxygenation treatment	DRG collection and RNA isolation	AA_2M_Norm_DRG_1	2	month	UO	UO:0000035	HbAA-BERK	Normoxia
University of Minnesota	Mus musculus	NCBITAXON	NCBITaxon:10090	dorsal root ganglion	UBERON	UBERON:0000044	Animals	Hypoxia/reoxygenation treatment	DRG collection and RNA isolation	AA_2M_Norm_DRG_2	2	month	UO	UO:0000035	HbAA-BERK	Normoxia
University of Minnesota	Mus musculus	NCBITAXON	NCBITaxon:10090	dorsal root ganglion	UBERON	UBERON:0000044	Animals	Hypoxia/reoxygenation treatment	DRG collection and RNA isolation	AA_2M_Norm_DRG_3	2	month	UO	UO:0000035	HbAA-BERK	Normoxia
University of Minnesota	Mus musculus	NCBITAXON	NCBITaxon:10090	dorsal root ganglion	UBERON	UBERON:0000044	Animals	Hypoxia/reoxygenation treatment	DRG collection and RNA isolation	AA_2M_Norm_DRG_4	2	month	UO	UO:0000035	HbAA-BERK	Normoxia
University of Minnesota	Mus musculus	NCBITAXON	NCBITaxon:10090	dorsal root ganglion	UBERON	UBERON:0000044	Animals	Hypoxia/reoxygenation treatment	DRG collection and RNA isolation	AA_2M_Norm_DRG_5	2	month	UO	UO:0000035	HbAA-BERK	Normoxia
University of Minnesota	Mus musculus	NCBITAXON	NCBITaxon:10090	dorsal root ganglion	UBERON	UBERON:0000044	Animals	Hypoxia/reoxygenation treatment	DRG collection and RNA isolation	AA_2M_Norm_DRG_6	2	month	UO	UO:0000035	HbAA-BERK	Normoxia
University of Minnesota	Mus musculus	NCBITAXON	NCBITaxon:10090	dorsal root ganglion	UBERON	UBERON:0000044	Animals	Hypoxia/reoxygenation treatment	DRG collection and RNA isolation	AA_2M_HR_DRG_1	2	month	UO	UO:0000035	HbAA-BERK	Hypoxia/reoxygenation
University of Minnesota	Mus musculus	NCBITAXON	NCBITaxon:10090	dorsal root ganglion	UBERON	UBERON:0000044	Animals	Hypoxia/reoxygenation treatment	DRG collection and RNA isolation	AA_2M_HR_DRG_2	2	month	UO	UO:0000035	HbAA-BERK	Hypoxia/reoxygenation
University of Minnesota	Mus musculus	NCBITAXON	NCBITaxon:10090	dorsal root ganglion	UBERON	UBERON:0000044	Animals	Hypoxia/reoxygenation treatment	DRG collection and RNA isolation	AA_2M_HR_DRG_3	2	month	UO	UO:0000035	HbAA-BERK	Hypoxia/reoxygenation
University of Minnesota	Mus musculus	NCBITAXON	NCBITaxon:10090	dorsal root ganglion	UBERON	UBERON:0000044	Animals	Hypoxia/reoxygenation treatment	DRG collection and RNA isolation	AA_2M_HR_DRG_4	2	month	UO	UO:0000035	HbAA-BERK	Hypoxia/reoxygenation
University of Minnesota	Mus musculus	NCBITAXON	NCBITaxon:10090	dorsal root ganglion	UBERON	UBERON:0000044	Animals	Hypoxia/reoxygenation treatment	DRG collection and RNA isolation	AA_2M_HR_DRG_5	2	month	UO	UO:0000035	HbAA-BERK	Hypoxia/reoxygenation
University of Minnesota	Mus musculus	NCBITAXON	NCBITaxon:10090	dorsal root ganglion	UBERON	UBERON:0000044	Animals	Hypoxia/reoxygenation treatment	DRG collection and RNA isolation	AA_2M_HR_DRG_6	2	month	UO	UO:0000035	HbAA-BERK	Hypoxia/reoxygenation
University of Minnesota	Mus musculus	NCBITAXON	NCBITaxon:10090	dorsal root ganglion	UBERON	UBERON:0000044	Animals	Hypoxia/reoxygenation treatment	DRG collection and RNA isolation	AA_2M_HR_DRG_7	2	month	UO	UO:0000035	HbAA-BERK	Hypoxia/reoxygenation
University of Minnesota	Mus musculus	NCBITAXON	NCBITaxon:10090	dorsal root ganglion	UBERON	UBERON:0000044	Animals	Hypoxia/reoxygenation treatment	DRG collection and RNA isolation	AA_5M_Norm_DRG_1	5	month	UO	UO:0000035	HbAA-BERK	Normoxia
University of Minnesota	Mus musculus	NCBITAXON	NCBITaxon:10090	dorsal root ganglion	UBERON	UBERON:0000044	Animals	Hypoxia/reoxygenation treatment	DRG collection and RNA isolation	AA_5M_Norm_DRG_2	5	month	UO	UO:0000035	HbAA-BERK	Normoxia
University of Minnesota	Mus musculus	NCBITAXON	NCBITaxon:10090	dorsal root ganglion	UBERON	UBERON:0000044	Animals	Hypoxia/reoxygenation treatment	DRG collection and RNA isolation	AA_5M_Norm_DRG_3	5	month	UO	UO:0000035	HbAA-BERK	Normoxia
University of Minnesota	Mus musculus	NCBITAXON	NCBITaxon:10090	dorsal root ganglion	UBERON	UBERON:0000044	Animals	Hypoxia/reoxygenation treatment	DRG collection and RNA isolation	AA_5M_Norm_DRG_4	5	month	UO	UO:0000035	HbAA-BERK	Normoxia
University of Minnesota	Mus musculus	NCBITAXON	NCBITaxon:10090	dorsal root ganglion	UBERON	UBERON:0000044	Animals	Hypoxia/reoxygenation treatment	DRG collection and RNA isolation	AA_5M_Norm_DRG_5	5	month	UO	UO:0000035	HbAA-BERK	Normoxia
University of Minnesota	Mus musculus	NCBITAXON	NCBITaxon:10090	dorsal root ganglion	UBERON	UBERON:0000044	Animals	Hypoxia/reoxygenation treatment	DRG collection and RNA isolation	AA_5M_Norm_DRG_6	5	month	UO	UO:0000035	HbAA-BERK	Normoxia
University of Minnesota	Mus musculus	NCBITAXON	NCBITaxon:10090	dorsal root ganglion	UBERON	UBERON:0000044	Animals	Hypoxia/reoxygenation treatment	DRG collection and RNA isolation	AA_5M_HR_DRG_1	5	month	UO	UO:0000035	HbAA-BERK	Hypoxia/reoxygenation
University of Minnesota	Mus musculus	NCBITAXON	NCBITaxon:10090	dorsal root ganglion	UBERON	UBERON:0000044	Animals	Hypoxia/reoxygenation treatment	DRG collection and RNA isolation	AA_5M_HR_DRG_2	5	month	UO	UO:0000035	HbAA-BERK	Hypoxia/reoxygenation
University of Minnesota	Mus musculus	NCBITAXON	NCBITaxon:10090	dorsal root ganglion	UBERON	UBERON:0000044	Animals	Hypoxia/reoxygenation treatment	DRG collection and RNA isolation	AA_5M_HR_DRG_3	5	month	UO	UO:0000035	HbAA-BERK	Hypoxia/reoxygenation
University of Minnesota	Mus musculus	NCBITAXON	NCBITaxon:10090	dorsal root ganglion	UBERON	UBERON:0000044	Animals	Hypoxia/reoxygenation treatment	DRG collection and RNA isolation	AA_5M_HR_DRG_4	5	month	UO	UO:0000035	HbAA-BERK	Hypoxia/reoxygenation
University of Minnesota	Mus musculus	NCBITAXON	NCBITaxon:10090	dorsal root ganglion	UBERON	UBERON:0000044	Animals	Hypoxia/reoxygenation treatment	DRG collection and RNA isolation	AA_5M_HR_DRG_5	5	month	UO	UO:0000035	HbAA-BERK	Hypoxia/reoxygenation
University of Minnesota	Mus musculus	NCBITAXON	NCBITaxon:10090	dorsal root ganglion	UBERON	UBERON:0000044	Animals	Hypoxia/reoxygenation treatment	DRG collection and RNA isolation	AA_5M_HR_DRG_6	5	month	UO	UO:0000035	HbAA-BERK	Hypoxia/reoxygenation
University of Minnesota	Mus musculus	NCBITAXON	NCBITaxon:10090	dorsal root ganglion	UBERON	UBERON:0000044	Animals	Hypoxia/reoxygenation treatment	DRG collection and RNA isolation	SS_2M_Norm_DRG_1	2	month	UO	UO:0000035	HbSS-BERK	Normoxia
University of Minnesota	Mus musculus	NCBITAXON	NCBITaxon:10090	dorsal root ganglion	UBERON	UBERON:0000044	Animals	Hypoxia/reoxygenation treatment	DRG collection and RNA isolation	SS_2M_Norm_DRG_2	2	month	UO	UO:0000035	HbSS-BERK	Normoxia
University of Minnesota	Mus musculus	NCBITAXON	NCBITaxon:10090	dorsal root ganglion	UBERON	UBERON:0000044	Animals	Hypoxia/reoxygenation treatment	DRG collection and RNA isolation	SS_2M_Norm_DRG_3	2	month	UO	UO:0000035	HbSS-BERK	Normoxia
University of Minnesota	Mus musculus	NCBITAXON	NCBITaxon:10090	dorsal root ganglion	UBERON	UBERON:0000044	Animals	Hypoxia/reoxygenation treatment	DRG collection and RNA isolation	SS_2M_Norm_DRG_4	2	month	UO	UO:0000035	HbSS-BERK	Normoxia
University of Minnesota	Mus musculus	NCBITAXON	NCBITaxon:10090	dorsal root ganglion	UBERON	UBERON:0000044	Animals	Hypoxia/reoxygenation treatment	DRG collection and RNA isolation	SS_2M_Norm_DRG_5	2	month	UO	UO:0000035	HbSS-BERK	Normoxia
University of Minnesota	Mus musculus	NCBITAXON	NCBITaxon:10090	dorsal root ganglion	UBERON	UBERON:0000044	Animals	Hypoxia/reoxygenation treatment	DRG collection and RNA isolation	SS_2M_Norm_DRG_6	2	month	UO	UO:0000035	HbSS-BERK	Normoxia
University of Minnesota	Mus musculus	NCBITAXON	NCBITaxon:10090	dorsal root ganglion	UBERON	UBERON:0000044	Animals	Hypoxia/reoxygenation treatment	DRG collection and RNA isolation	SS_2M_HR_DRG_1	2	month	UO	UO:0000035	HbSS-BERK	Hypoxia/reoxygenation
University of Minnesota	Mus musculus	NCBITAXON	NCBITaxon:10090	dorsal root ganglion	UBERON	UBERON:0000044	Animals	Hypoxia/reoxygenation treatment	DRG collection and RNA isolation	SS_2M_HR_DRG_2	2	month	UO	UO:0000035	HbSS-BERK	Hypoxia/reoxygenation
University of Minnesota	Mus musculus	NCBITAXON	NCBITaxon:10090	dorsal root ganglion	UBERON	UBERON:0000044	Animals	Hypoxia/reoxygenation treatment	DRG collection and RNA isolation	SS_2M_HR_DRG_3	2	month	UO	UO:0000035	HbSS-BERK	Hypoxia/reoxygenation
University of Minnesota	Mus musculus	NCBITAXON	NCBITaxon:10090	dorsal root ganglion	UBERON	UBERON:0000044	Animals	Hypoxia/reoxygenation treatment	DRG collection and RNA isolation	SS_2M_HR_DRG_4	2	month	UO	UO:0000035	HbSS-BERK	Hypoxia/reoxygenation
University of Minnesota	Mus musculus	NCBITAXON	NCBITaxon:10090	dorsal root ganglion	UBERON	UBERON:0000044	Animals	Hypoxia/reoxygenation treatment	DRG collection and RNA isolation	SS_2M_HR_DRG_5	2	month	UO	UO:0000035	HbSS-BERK	Hypoxia/reoxygenation
University of Minnesota	Mus musculus	NCBITAXON	NCBITaxon:10090	dorsal root ganglion	UBERON	UBERON:0000044	Animals	Hypoxia/reoxygenation treatment	DRG collection and RNA isolation	SS_2M_HR_DRG_6	2	month	UO	UO:0000035	HbSS-BERK	Hypoxia/reoxygenation
University of Minnesota	Mus musculus	NCBITAXON	NCBITaxon:10090	dorsal root ganglion	UBERON	UBERON:0000044	Animals	Hypoxia/reoxygenation treatment	DRG collection and RNA isolation	SS_5M_Norm_DRG_1	5	month	UO	UO:0000035	HbSS-BERK	Normoxia
University of Minnesota	Mus musculus	NCBITAXON	NCBITaxon:10090	dorsal root ganglion	UBERON	UBERON:0000044	Animals	Hypoxia/reoxygenation treatment	DRG collection and RNA isolation	SS_5M_Norm_DRG_2	5	month	UO	UO:0000035	HbSS-BERK	Normoxia
University of Minnesota	Mus musculus	NCBITAXON	NCBITaxon:10090	dorsal root ganglion	UBERON	UBERON:0000044	Animals	Hypoxia/reoxygenation treatment	DRG collection and RNA isolation	SS_5M_Norm_DRG_3	5	month	UO	UO:0000035	HbSS-BERK	Normoxia
University of Minnesota	Mus musculus	NCBITAXON	NCBITaxon:10090	dorsal root ganglion	UBERON	UBERON:0000044	Animals	Hypoxia/reoxygenation treatment	DRG collection and RNA isolation	SS_5M_Norm_DRG_4	5	month	UO	UO:0000035	HbSS-BERK	Normoxia
University of Minnesota	Mus musculus	NCBITAXON	NCBITaxon:10090	dorsal root ganglion	UBERON	UBERON:0000044	Animals	Hypoxia/reoxygenation treatment	DRG collection and RNA isolation	SS_5M_Norm_DRG_5	5	month	UO	UO:0000035	HbSS-BERK	Normoxia
University of Minnesota	Mus musculus	NCBITAXON	NCBITaxon:10090	dorsal root ganglion	UBERON	UBERON:0000044	Animals	Hypoxia/reoxygenation treatment	DRG collection and RNA isolation	SS_5M_Norm_DRG_6	5	month	UO	UO:0000035	HbSS-BERK	Normoxia
University of Minnesota	Mus musculus	NCBITAXON	NCBITaxon:10090	dorsal root ganglion	UBERON	UBERON:0000044	Animals	Hypoxia/reoxygenation treatment	DRG collection and RNA isolation	SS_5M_HR_DRG_1	5	month	UO	UO:0000035	HbSS-BERK	Hypoxia/reoxygenation
University of Minnesota	Mus musculus	NCBITAXON	NCBITaxon:10090	dorsal root ganglion	UBERON	UBERON:0000044	Animals	Hypoxia/reoxygenation treatment	DRG collection and RNA isolation	SS_5M_HR_DRG_2	5	month	UO	UO:0000035	HbSS-BERK	Hypoxia/reoxygenation
University of Minnesota	Mus musculus	NCBITAXON	NCBITaxon:10090	dorsal root ganglion	UBERON	UBERON:0000044	Animals	Hypoxia/reoxygenation treatment	DRG collection and RNA isolation	SS_5M_HR_DRG_3	5	month	UO	UO:0000035	HbSS-BERK	Hypoxia/reoxygenation
University of Minnesota	Mus musculus	NCBITAXON	NCBITaxon:10090	dorsal root ganglion	UBERON	UBERON:0000044	Animals	Hypoxia/reoxygenation treatment	DRG collection and RNA isolation	SS_5M_HR_DRG_4	5	month	UO	UO:0000035	HbSS-BERK	Hypoxia/reoxygenation
University of Minnesota	Mus musculus	NCBITAXON	NCBITaxon:10090	dorsal root ganglion	UBERON	UBERON:0000044	Animals	Hypoxia/reoxygenation treatment	DRG collection and RNA isolation	SS_5M_HR_DRG_5	5	month	UO	UO:0000035	HbSS-BERK	Hypoxia/reoxygenation
University of Minnesota	Mus musculus	NCBITAXON	NCBITaxon:10090	dorsal root ganglion	UBERON	UBERON:0000044	Animals	Hypoxia/reoxygenation treatment	DRG collection and RNA isolation	SS_5M_HR_DRG_6	5	month	UO	UO:0000035	HbSS-BERK	Hypoxia/reoxygenation
