# Supplementary material for: Transcriptomic analysis of gene signatures associated with sickle pain
Source: Sci Data. 2017 May 16;4:170051. doi: 10.1038/sdata.2017.51 (PMC5749120; doi:10.1038/sdata.2017.51)
Supplement: Supplementary file 1 [file sdata201751-isa1.zip › a_assay_Gupta.txt]

Sample Name	Protocol REF	Parameter Value[instrument]	Assay Name	Raw Data File	Comment[Data Repository]	Comment[Data Record Accession]	Comment[Data Record URI]	Protocol REF	Derived Data File	Comment[Data Repository]	Comment[Data Record Accession]	Comment[Data Record URI]
AA_2M_Norm_DRG_1	Library preparation and RNA sequencing	Illumina HiSeq 2000	GSM2301956	SRX2110057	Gene Expression Omnibus	GSE86418	https://www.ncbi.nlm.nih.gov/geo/query/acc.cgi?acc=GSE86418	Alignment of the reads and differential gene expression (DGE) analysis	edgeR_Age_Comparison_Output files.xlsx	figshare	doi:10.6084/m9.figshare.c.3491244	http://dx.doi.org/10.6084/m9.figshare.c.3491244
AA_2M_Norm_DRG_2	Library preparation and RNA sequencing	Illumina HiSeq 2000	GSM2301957	SRX2110058	Gene Expression Omnibus	GSE86418	https://www.ncbi.nlm.nih.gov/geo/query/acc.cgi?acc=GSE86418	Alignment of the reads and differential gene expression (DGE) analysis	edgeR_Age_Comparison_Output files.xlsx	figshare	doi:10.6084/m9.figshare.c.3491244	http://dx.doi.org/10.6084/m9.figshare.c.3491244
AA_2M_Norm_DRG_3	Library preparation and RNA sequencing	Illumina HiSeq 2000	GSM2301958	SRX2110059	Gene Expression Omnibus	GSE86418	https://www.ncbi.nlm.nih.gov/geo/query/acc.cgi?acc=GSE86418	Alignment of the reads and differential gene expression (DGE) analysis	edgeR_Age_Comparison_Output files.xlsx	figshare	doi:10.6084/m9.figshare.c.3491244	http://dx.doi.org/10.6084/m9.figshare.c.3491244
AA_2M_Norm_DRG_4	Library preparation and RNA sequencing	Illumina HiSeq 2000	GSM2301959	SRX2110060	Gene Expression Omnibus	GSE86418	https://www.ncbi.nlm.nih.gov/geo/query/acc.cgi?acc=GSE86418	Alignment of the reads and differential gene expression (DGE) analysis	edgeR_Age_Comparison_Output files.xlsx	figshare	doi:10.6084/m9.figshare.c.3491244	http://dx.doi.org/10.6084/m9.figshare.c.3491244
AA_2M_Norm_DRG_5	Library preparation and RNA sequencing	Illumina HiSeq 2000	GSM2301960	SRX2110061	Gene Expression Omnibus	GSE86418	https://www.ncbi.nlm.nih.gov/geo/query/acc.cgi?acc=GSE86418	Alignment of the reads and differential gene expression (DGE) analysis	edgeR_Age_Comparison_Output files.xlsx	figshare	doi:10.6084/m9.figshare.c.3491244	http://dx.doi.org/10.6084/m9.figshare.c.3491244
AA_2M_Norm_DRG_6	Library preparation and RNA sequencing	Illumina HiSeq 2000	GSM2301961	SRX2110062	Gene Expression Omnibus	GSE86418	https://www.ncbi.nlm.nih.gov/geo/query/acc.cgi?acc=GSE86418	Alignment of the reads and differential gene expression (DGE) analysis	edgeR_Age_Comparison_Output files.xlsx	figshare	doi:10.6084/m9.figshare.c.3491244	http://dx.doi.org/10.6084/m9.figshare.c.3491244
AA_2M_HR_DRG_1	Library preparation and RNA sequencing	Illumina HiSeq 2000	GSM2301962	SRX2110063	Gene Expression Omnibus	GSE86418	https://www.ncbi.nlm.nih.gov/geo/query/acc.cgi?acc=GSE86418	Alignment of the reads and differential gene expression (DGE) analysis	edgeR_Age_Comparison_Output files.xlsx	figshare	doi:10.6084/m9.figshare.c.3491244	http://dx.doi.org/10.6084/m9.figshare.c.3491244
AA_2M_HR_DRG_2	Library preparation and RNA sequencing	Illumina HiSeq 2000	GSM2301963	SRX2110064	Gene Expression Omnibus	GSE86418	https://www.ncbi.nlm.nih.gov/geo/query/acc.cgi?acc=GSE86418	Alignment of the reads and differential gene expression (DGE) analysis	edgeR_Age_Comparison_Output files.xlsx	figshare	doi:10.6084/m9.figshare.c.3491244	http://dx.doi.org/10.6084/m9.figshare.c.3491244
AA_2M_HR_DRG_3	Library preparation and RNA sequencing	Illumina HiSeq 2000	GSM2301964	SRX2110065	Gene Expression Omnibus	GSE86418	https://www.ncbi.nlm.nih.gov/geo/query/acc.cgi?acc=GSE86418	Alignment of the reads and differential gene expression (DGE) analysis	edgeR_Age_Comparison_Output files.xlsx	figshare	doi:10.6084/m9.figshare.c.3491244	http://dx.doi.org/10.6084/m9.figshare.c.3491244
AA_2M_HR_DRG_4	Library preparation and RNA sequencing	Illumina HiSeq 2000	GSM2301965	SRX2110066	Gene Expression Omnibus	GSE86418	https://www.ncbi.nlm.nih.gov/geo/query/acc.cgi?acc=GSE86418	Alignment of the reads and differential gene expression (DGE) analysis	edgeR_Age_Comparison_Output files.xlsx	figshare	doi:10.6084/m9.figshare.c.3491244	http://dx.doi.org/10.6084/m9.figshare.c.3491244
AA_2M_HR_DRG_5	Library preparation and RNA sequencing	Illumina HiSeq 2000	GSM2301966	SRX2110067	Gene Expression Omnibus	GSE86418	https://www.ncbi.nlm.nih.gov/geo/query/acc.cgi?acc=GSE86418	Alignment of the reads and differential gene expression (DGE) analysis	edgeR_Age_Comparison_Output files.xlsx	figshare	doi:10.6084/m9.figshare.c.3491244	http://dx.doi.org/10.6084/m9.figshare.c.3491244
AA_2M_HR_DRG_6	Library preparation and RNA sequencing	Illumina HiSeq 2000	GSM2301967	SRX2110068	Gene Expression Omnibus	GSE86418	https://www.ncbi.nlm.nih.gov/geo/query/acc.cgi?acc=GSE86418	Alignment of the reads and differential gene expression (DGE) analysis	edgeR_Age_Comparison_Output files.xlsx	figshare	doi:10.6084/m9.figshare.c.3491244	http://dx.doi.org/10.6084/m9.figshare.c.3491244
AA_2M_HR_DRG_7	Library preparation and RNA sequencing	Illumina HiSeq 2000	GSM2301968	SRX2110069	Gene Expression Omnibus	GSE86418	https://www.ncbi.nlm.nih.gov/geo/query/acc.cgi?acc=GSE86418	Alignment of the reads and differential gene expression (DGE) analysis	edgeR_Age_Comparison_Output files.xlsx	figshare	doi:10.6084/m9.figshare.c.3491244	http://dx.doi.org/10.6084/m9.figshare.c.3491244
AA_5M_Norm_DRG_1	Library preparation and RNA sequencing	Illumina HiSeq 2000	GSM2301969	SRX2110070	Gene Expression Omnibus	GSE86418	https://www.ncbi.nlm.nih.gov/geo/query/acc.cgi?acc=GSE86418	Alignment of the reads and differential gene expression (DGE) analysis	edgeR_Age_Comparison_Output files.xlsx	figshare	doi:10.6084/m9.figshare.c.3491244	http://dx.doi.org/10.6084/m9.figshare.c.3491244
AA_5M_Norm_DRG_2	Library preparation and RNA sequencing	Illumina HiSeq 2000	GSM2301970	SRX2110071	Gene Expression Omnibus	GSE86418	https://www.ncbi.nlm.nih.gov/geo/query/acc.cgi?acc=GSE86418	Alignment of the reads and differential gene expression (DGE) analysis	edgeR_Age_Comparison_Output files.xlsx	figshare	doi:10.6084/m9.figshare.c.3491244	http://dx.doi.org/10.6084/m9.figshare.c.3491244
AA_5M_Norm_DRG_3	Library preparation and RNA sequencing	Illumina HiSeq 2000	GSM2301971	SRX2110072	Gene Expression Omnibus	GSE86418	https://www.ncbi.nlm.nih.gov/geo/query/acc.cgi?acc=GSE86418	Alignment of the reads and differential gene expression (DGE) analysis	edgeR_Age_Comparison_Output files.xlsx	figshare	doi:10.6084/m9.figshare.c.3491244	http://dx.doi.org/10.6084/m9.figshare.c.3491244
AA_5M_Norm_DRG_4	Library preparation and RNA sequencing	Illumina HiSeq 2000	GSM2301972	SRX2110073	Gene Expression Omnibus	GSE86418	https://www.ncbi.nlm.nih.gov/geo/query/acc.cgi?acc=GSE86418	Alignment of the reads and differential gene expression (DGE) analysis	edgeR_Age_Comparison_Output files.xlsx	figshare	doi:10.6084/m9.figshare.c.3491244	http://dx.doi.org/10.6084/m9.figshare.c.3491244
AA_5M_Norm_DRG_5	Library preparation and RNA sequencing	Illumina HiSeq 2000	GSM2301973	SRX2110074	Gene Expression Omnibus	GSE86418	https://www.ncbi.nlm.nih.gov/geo/query/acc.cgi?acc=GSE86418	Alignment of the reads and differential gene expression (DGE) analysis	edgeR_Age_Comparison_Output files.xlsx	figshare	doi:10.6084/m9.figshare.c.3491244	http://dx.doi.org/10.6084/m9.figshare.c.3491244
AA_5M_Norm_DRG_6	Library preparation and RNA sequencing	Illumina HiSeq 2000	GSM2301974	SRX2110075	Gene Expression Omnibus	GSE86418	https://www.ncbi.nlm.nih.gov/geo/query/acc.cgi?acc=GSE86418	Alignment of the reads and differential gene expression (DGE) analysis	edgeR_Age_Comparison_Output files.xlsx	figshare	doi:10.6084/m9.figshare.c.3491244	http://dx.doi.org/10.6084/m9.figshare.c.3491244
AA_5M_HR_DRG_1	Library preparation and RNA sequencing	Illumina HiSeq 2000	GSM2301975	SRX2110076	Gene Expression Omnibus	GSE86418	https://www.ncbi.nlm.nih.gov/geo/query/acc.cgi?acc=GSE86418	Alignment of the reads and differential gene expression (DGE) analysis	edgeR_Age_Comparison_Output files.xlsx	figshare	doi:10.6084/m9.figshare.c.3491244	http://dx.doi.org/10.6084/m9.figshare.c.3491244
AA_5M_HR_DRG_2	Library preparation and RNA sequencing	Illumina HiSeq 2000	GSM2301976	SRX2110077	Gene Expression Omnibus	GSE86418	https://www.ncbi.nlm.nih.gov/geo/query/acc.cgi?acc=GSE86418	Alignment of the reads and differential gene expression (DGE) analysis	edgeR_Age_Comparison_Output files.xlsx	figshare	doi:10.6084/m9.figshare.c.3491244	http://dx.doi.org/10.6084/m9.figshare.c.3491244
AA_5M_HR_DRG_3	Library preparation and RNA sequencing	Illumina HiSeq 2000	GSM2301977	SRX2110078	Gene Expression Omnibus	GSE86418	https://www.ncbi.nlm.nih.gov/geo/query/acc.cgi?acc=GSE86418	Alignment of the reads and differential gene expression (DGE) analysis	edgeR_Age_Comparison_Output files.xlsx	figshare	doi:10.6084/m9.figshare.c.3491244	http://dx.doi.org/10.6084/m9.figshare.c.3491244
AA_5M_HR_DRG_4	Library preparation and RNA sequencing	Illumina HiSeq 2000	GSM2301978	SRX2110079	Gene Expression Omnibus	GSE86418	https://www.ncbi.nlm.nih.gov/geo/query/acc.cgi?acc=GSE86418	Alignment of the reads and differential gene expression (DGE) analysis	edgeR_Age_Comparison_Output files.xlsx	figshare	doi:10.6084/m9.figshare.c.3491244	http://dx.doi.org/10.6084/m9.figshare.c.3491244
AA_5M_HR_DRG_5	Library preparation and RNA sequencing	Illumina HiSeq 2000	GSM2301979	SRX2110080	Gene Expression Omnibus	GSE86418	https://www.ncbi.nlm.nih.gov/geo/query/acc.cgi?acc=GSE86418	Alignment of the reads and differential gene expression (DGE) analysis	edgeR_Age_Comparison_Output files.xlsx	figshare	doi:10.6084/m9.figshare.c.3491244	http://dx.doi.org/10.6084/m9.figshare.c.3491244
AA_5M_HR_DRG_6	Library preparation and RNA sequencing	Illumina HiSeq 2000	GSM2301980	SRX2110081	Gene Expression Omnibus	GSE86418	https://www.ncbi.nlm.nih.gov/geo/query/acc.cgi?acc=GSE86418	Alignment of the reads and differential gene expression (DGE) analysis	edgeR_Age_Comparison_Output files.xlsx	figshare	doi:10.6084/m9.figshare.c.3491244	http://dx.doi.org/10.6084/m9.figshare.c.3491244
SS_2M_Norm_DRG_1	Library preparation and RNA sequencing	Illumina HiSeq 2000	GSM2301981	SRX2110082	Gene Expression Omnibus	GSE86418	https://www.ncbi.nlm.nih.gov/geo/query/acc.cgi?acc=GSE86418	Alignment of the reads and differential gene expression (DGE) analysis	edgeR_Age_Comparison_Output files.xlsx	figshare	doi:10.6084/m9.figshare.c.3491244	http://dx.doi.org/10.6084/m9.figshare.c.3491244
SS_2M_Norm_DRG_2	Library preparation and RNA sequencing	Illumina HiSeq 2000	GSM2301982	SRX2110083	Gene Expression Omnibus	GSE86418	https://www.ncbi.nlm.nih.gov/geo/query/acc.cgi?acc=GSE86418	Alignment of the reads and differential gene expression (DGE) analysis	edgeR_Age_Comparison_Output files.xlsx	figshare	doi:10.6084/m9.figshare.c.3491244	http://dx.doi.org/10.6084/m9.figshare.c.3491244
SS_2M_Norm_DRG_3	Library preparation and RNA sequencing	Illumina HiSeq 2000	GSM2301983	SRX2110084	Gene Expression Omnibus	GSE86418	https://www.ncbi.nlm.nih.gov/geo/query/acc.cgi?acc=GSE86418	Alignment of the reads and differential gene expression (DGE) analysis	edgeR_Age_Comparison_Output files.xlsx	figshare	doi:10.6084/m9.figshare.c.3491244	http://dx.doi.org/10.6084/m9.figshare.c.3491244
SS_2M_Norm_DRG_4	Library preparation and RNA sequencing	Illumina HiSeq 2000	GSM2301984	SRX2110085	Gene Expression Omnibus	GSE86418	https://www.ncbi.nlm.nih.gov/geo/query/acc.cgi?acc=GSE86418	Alignment of the reads and differential gene expression (DGE) analysis	edgeR_Age_Comparison_Output files.xlsx	figshare	doi:10.6084/m9.figshare.c.3491244	http://dx.doi.org/10.6084/m9.figshare.c.3491244
SS_2M_Norm_DRG_5	Library preparation and RNA sequencing	Illumina HiSeq 2000	GSM2301985	SRX2110086	Gene Expression Omnibus	GSE86418	https://www.ncbi.nlm.nih.gov/geo/query/acc.cgi?acc=GSE86418	Alignment of the reads and differential gene expression (DGE) analysis	edgeR_Age_Comparison_Output files.xlsx	figshare	doi:10.6084/m9.figshare.c.3491244	http://dx.doi.org/10.6084/m9.figshare.c.3491244
SS_2M_Norm_DRG_6	Library preparation and RNA sequencing	Illumina HiSeq 2000	GSM2301986	SRX2110087	Gene Expression Omnibus	GSE86418	https://www.ncbi.nlm.nih.gov/geo/query/acc.cgi?acc=GSE86418	Alignment of the reads and differential gene expression (DGE) analysis	edgeR_Age_Comparison_Output files.xlsx	figshare	doi:10.6084/m9.figshare.c.3491244	http://dx.doi.org/10.6084/m9.figshare.c.3491244
SS_2M_HR_DRG_1	Library preparation and RNA sequencing	Illumina HiSeq 2000	GSM2301987	SRX2110088	Gene Expression Omnibus	GSE86418	https://www.ncbi.nlm.nih.gov/geo/query/acc.cgi?acc=GSE86418	Alignment of the reads and differential gene expression (DGE) analysis	edgeR_Age_Comparison_Output files.xlsx	figshare	doi:10.6084/m9.figshare.c.3491244	http://dx.doi.org/10.6084/m9.figshare.c.3491244
SS_2M_HR_DRG_2	Library preparation and RNA sequencing	Illumina HiSeq 2000	GSM2301988	SRX2110089	Gene Expression Omnibus	GSE86418	https://www.ncbi.nlm.nih.gov/geo/query/acc.cgi?acc=GSE86418	Alignment of the reads and differential gene expression (DGE) analysis	edgeR_Age_Comparison_Output files.xlsx	figshare	doi:10.6084/m9.figshare.c.3491244	http://dx.doi.org/10.6084/m9.figshare.c.3491244
SS_2M_HR_DRG_3	Library preparation and RNA sequencing	Illumina HiSeq 2000	GSM2301989	SRX2110090	Gene Expression Omnibus	GSE86418	https://www.ncbi.nlm.nih.gov/geo/query/acc.cgi?acc=GSE86418	Alignment of the reads and differential gene expression (DGE) analysis	edgeR_Age_Comparison_Output files.xlsx	figshare	doi:10.6084/m9.figshare.c.3491244	http://dx.doi.org/10.6084/m9.figshare.c.3491244
SS_2M_HR_DRG_4	Library preparation and RNA sequencing	Illumina HiSeq 2000	GSM2301990	SRX2110091	Gene Expression Omnibus	GSE86418	https://www.ncbi.nlm.nih.gov/geo/query/acc.cgi?acc=GSE86418	Alignment of the reads and differential gene expression (DGE) analysis	edgeR_Age_Comparison_Output files.xlsx	figshare	doi:10.6084/m9.figshare.c.3491244	http://dx.doi.org/10.6084/m9.figshare.c.3491244
SS_2M_HR_DRG_5	Library preparation and RNA sequencing	Illumina HiSeq 2000	GSM2301991	SRX2110092	Gene Expression Omnibus	GSE86418	https://www.ncbi.nlm.nih.gov/geo/query/acc.cgi?acc=GSE86418	Alignment of the reads and differential gene expression (DGE) analysis	edgeR_Age_Comparison_Output files.xlsx	figshare	doi:10.6084/m9.figshare.c.3491244	http://dx.doi.org/10.6084/m9.figshare.c.3491244
SS_2M_HR_DRG_6	Library preparation and RNA sequencing	Illumina HiSeq 2000	GSM2301992	SRX2110093	Gene Expression Omnibus	GSE86418	https://www.ncbi.nlm.nih.gov/geo/query/acc.cgi?acc=GSE86418	Alignment of the reads and differential gene expression (DGE) analysis	edgeR_Age_Comparison_Output files.xlsx	figshare	doi:10.6084/m9.figshare.c.3491244	http://dx.doi.org/10.6084/m9.figshare.c.3491244
SS_5M_Norm_DRG_1	Library preparation and RNA sequencing	Illumina HiSeq 2000	GSM2301993	SRX2110094	Gene Expression Omnibus	GSE86418	https://www.ncbi.nlm.nih.gov/geo/query/acc.cgi?acc=GSE86418	Alignment of the reads and differential gene expression (DGE) analysis	edgeR_Age_Comparison_Output files.xlsx	figshare	doi:10.6084/m9.figshare.c.3491244	http://dx.doi.org/10.6084/m9.figshare.c.3491244
SS_5M_Norm_DRG_2	Library preparation and RNA sequencing	Illumina HiSeq 2000	GSM2301994	SRX2110095	Gene Expression Omnibus	GSE86418	https://www.ncbi.nlm.nih.gov/geo/query/acc.cgi?acc=GSE86418	Alignment of the reads and differential gene expression (DGE) analysis	edgeR_Age_Comparison_Output files.xlsx	figshare	doi:10.6084/m9.figshare.c.3491244	http://dx.doi.org/10.6084/m9.figshare.c.3491244
SS_5M_Norm_DRG_3	Library preparation and RNA sequencing	Illumina HiSeq 2000	GSM2301995	SRX2110096	Gene Expression Omnibus	GSE86418	https://www.ncbi.nlm.nih.gov/geo/query/acc.cgi?acc=GSE86418	Alignment of the reads and differential gene expression (DGE) analysis	edgeR_Age_Comparison_Output files.xlsx	figshare	doi:10.6084/m9.figshare.c.3491244	http://dx.doi.org/10.6084/m9.figshare.c.3491244
SS_5M_Norm_DRG_4	Library preparation and RNA sequencing	Illumina HiSeq 2000	GSM2301996	SRX2110097	Gene Expression Omnibus	GSE86418	https://www.ncbi.nlm.nih.gov/geo/query/acc.cgi?acc=GSE86418	Alignment of the reads and differential gene expression (DGE) analysis	edgeR_Age_Comparison_Output files.xlsx	figshare	doi:10.6084/m9.figshare.c.3491244	http://dx.doi.org/10.6084/m9.figshare.c.3491244
SS_5M_Norm_DRG_5	Library preparation and RNA sequencing	Illumina HiSeq 2000	GSM2301997	SRX2110098	Gene Expression Omnibus	GSE86418	https://www.ncbi.nlm.nih.gov/geo/query/acc.cgi?acc=GSE86418	Alignment of the reads and differential gene expression (DGE) analysis	edgeR_Age_Comparison_Output files.xlsx	figshare	doi:10.6084/m9.figshare.c.3491244	http://dx.doi.org/10.6084/m9.figshare.c.3491244
SS_5M_Norm_DRG_6	Library preparation and RNA sequencing	Illumina HiSeq 2000	GSM2301998	SRX2110099	Gene Expression Omnibus	GSE86418	https://www.ncbi.nlm.nih.gov/geo/query/acc.cgi?acc=GSE86418	Alignment of the reads and differential gene expression (DGE) analysis	edgeR_Age_Comparison_Output files.xlsx	figshare	doi:10.6084/m9.figshare.c.3491244	http://dx.doi.org/10.6084/m9.figshare.c.3491244
SS_5M_HR_DRG_1	Library preparation and RNA sequencing	Illumina HiSeq 2000	GSM2301999	SRX2110100	Gene Expression Omnibus	GSE86418	https://www.ncbi.nlm.nih.gov/geo/query/acc.cgi?acc=GSE86418	Alignment of the reads and differential gene expression (DGE) analysis	edgeR_Age_Comparison_Output files.xlsx	figshare	doi:10.6084/m9.figshare.c.3491244	http://dx.doi.org/10.6084/m9.figshare.c.3491244
SS_5M_HR_DRG_2	Library preparation and RNA sequencing	Illumina HiSeq 2000	GSM2302000	SRX2110101	Gene Expression Omnibus	GSE86418	https://www.ncbi.nlm.nih.gov/geo/query/acc.cgi?acc=GSE86418	Alignment of the reads and differential gene expression (DGE) analysis	edgeR_Age_Comparison_Output files.xlsx	figshare	doi:10.6084/m9.figshare.c.3491244	http://dx.doi.org/10.6084/m9.figshare.c.3491244
SS_5M_HR_DRG_3	Library preparation and RNA sequencing	Illumina HiSeq 2000	GSM2302001	SRX2110102	Gene Expression Omnibus	GSE86418	https://www.ncbi.nlm.nih.gov/geo/query/acc.cgi?acc=GSE86418	Alignment of the reads and differential gene expression (DGE) analysis	edgeR_Age_Comparison_Output files.xlsx	figshare	doi:10.6084/m9.figshare.c.3491244	http://dx.doi.org/10.6084/m9.figshare.c.3491244
SS_5M_HR_DRG_4	Library preparation and RNA sequencing	Illumina HiSeq 2000	GSM2302002	SRX2110103	Gene Expression Omnibus	GSE86418	https://www.ncbi.nlm.nih.gov/geo/query/acc.cgi?acc=GSE86418	Alignment of the reads and differential gene expression (DGE) analysis	edgeR_Age_Comparison_Output files.xlsx	figshare	doi:10.6084/m9.figshare.c.3491244	http://dx.doi.org/10.6084/m9.figshare.c.3491244
SS_5M_HR_DRG_5	Library preparation and RNA sequencing	Illumina HiSeq 2000	GSM2302003	SRX2110104	Gene Expression Omnibus	GSE86418	https://www.ncbi.nlm.nih.gov/geo/query/acc.cgi?acc=GSE86418	Alignment of the reads and differential gene expression (DGE) analysis	edgeR_Age_Comparison_Output files.xlsx	figshare	doi:10.6084/m9.figshare.c.3491244	http://dx.doi.org/10.6084/m9.figshare.c.3491244
SS_5M_HR_DRG_6	Library preparation and RNA sequencing	Illumina HiSeq 2000	GSM2302004	SRX2110105	Gene Expression Omnibus	GSE86418	https://www.ncbi.nlm.nih.gov/geo/query/acc.cgi?acc=GSE86418	Alignment of the reads and differential gene expression (DGE) analysis	edgeR_Age_Comparison_Output files.xlsx	figshare	doi:10.6084/m9.figshare.c.3491244	http://dx.doi.org/10.6084/m9.figshare.c.3491244
AA_2M_Norm_DRG_1	Library preparation and RNA sequencing	Illumina HiSeq 2000	GSM2301956	SRX2110057	Gene Expression Omnibus	GSE86418	https://www.ncbi.nlm.nih.gov/geo/query/acc.cgi?acc=GSE86418	Alignment of the reads and differential gene expression (DGE) analysis	edgeR_Genotype_Comparison_Output files .xlsx	figshare	doi:10.6084/m9.figshare.c.3491244	http://dx.doi.org/10.6084/m9.figshare.c.3491244
AA_2M_Norm_DRG_2	Library preparation and RNA sequencing	Illumina HiSeq 2000	GSM2301957	SRX2110058	Gene Expression Omnibus	GSE86418	https://www.ncbi.nlm.nih.gov/geo/query/acc.cgi?acc=GSE86418	Alignment of the reads and differential gene expression (DGE) analysis	edgeR_Genotype_Comparison_Output files .xlsx	figshare	doi:10.6084/m9.figshare.c.3491244	http://dx.doi.org/10.6084/m9.figshare.c.3491244
AA_2M_Norm_DRG_3	Library preparation and RNA sequencing	Illumina HiSeq 2000	GSM2301958	SRX2110059	Gene Expression Omnibus	GSE86418	https://www.ncbi.nlm.nih.gov/geo/query/acc.cgi?acc=GSE86418	Alignment of the reads and differential gene expression (DGE) analysis	edgeR_Genotype_Comparison_Output files .xlsx	figshare	doi:10.6084/m9.figshare.c.3491244	http://dx.doi.org/10.6084/m9.figshare.c.3491244
AA_2M_Norm_DRG_4	Library preparation and RNA sequencing	Illumina HiSeq 2000	GSM2301959	SRX2110060	Gene Expression Omnibus	GSE86418	https://www.ncbi.nlm.nih.gov/geo/query/acc.cgi?acc=GSE86418	Alignment of the reads and differential gene expression (DGE) analysis	edgeR_Genotype_Comparison_Output files .xlsx	figshare	doi:10.6084/m9.figshare.c.3491244	http://dx.doi.org/10.6084/m9.figshare.c.3491244
AA_2M_Norm_DRG_5	Library preparation and RNA sequencing	Illumina HiSeq 2000	GSM2301960	SRX2110061	Gene Expression Omnibus	GSE86418	https://www.ncbi.nlm.nih.gov/geo/query/acc.cgi?acc=GSE86418	Alignment of the reads and differential gene expression (DGE) analysis	edgeR_Genotype_Comparison_Output files .xlsx	figshare	doi:10.6084/m9.figshare.c.3491244	http://dx.doi.org/10.6084/m9.figshare.c.3491244
AA_2M_Norm_DRG_6	Library preparation and RNA sequencing	Illumina HiSeq 2000	GSM2301961	SRX2110062	Gene Expression Omnibus	GSE86418	https://www.ncbi.nlm.nih.gov/geo/query/acc.cgi?acc=GSE86418	Alignment of the reads and differential gene expression (DGE) analysis	edgeR_Genotype_Comparison_Output files .xlsx	figshare	doi:10.6084/m9.figshare.c.3491244	http://dx.doi.org/10.6084/m9.figshare.c.3491244
AA_2M_HR_DRG_1	Library preparation and RNA sequencing	Illumina HiSeq 2000	GSM2301962	SRX2110063	Gene Expression Omnibus	GSE86418	https://www.ncbi.nlm.nih.gov/geo/query/acc.cgi?acc=GSE86418	Alignment of the reads and differential gene expression (DGE) analysis	edgeR_Genotype_Comparison_Output files .xlsx	figshare	doi:10.6084/m9.figshare.c.3491244	http://dx.doi.org/10.6084/m9.figshare.c.3491244
AA_2M_HR_DRG_2	Library preparation and RNA sequencing	Illumina HiSeq 2000	GSM2301963	SRX2110064	Gene Expression Omnibus	GSE86418	https://www.ncbi.nlm.nih.gov/geo/query/acc.cgi?acc=GSE86418	Alignment of the reads and differential gene expression (DGE) analysis	edgeR_Genotype_Comparison_Output files .xlsx	figshare	doi:10.6084/m9.figshare.c.3491244	http://dx.doi.org/10.6084/m9.figshare.c.3491244
AA_2M_HR_DRG_3	Library preparation and RNA sequencing	Illumina HiSeq 2000	GSM2301964	SRX2110065	Gene Expression Omnibus	GSE86418	https://www.ncbi.nlm.nih.gov/geo/query/acc.cgi?acc=GSE86418	Alignment of the reads and differential gene expression (DGE) analysis	edgeR_Genotype_Comparison_Output files .xlsx	figshare	doi:10.6084/m9.figshare.c.3491244	http://dx.doi.org/10.6084/m9.figshare.c.3491244
AA_2M_HR_DRG_4	Library preparation and RNA sequencing	Illumina HiSeq 2000	GSM2301965	SRX2110066	Gene Expression Omnibus	GSE86418	https://www.ncbi.nlm.nih.gov/geo/query/acc.cgi?acc=GSE86418	Alignment of the reads and differential gene expression (DGE) analysis	edgeR_Genotype_Comparison_Output files .xlsx	figshare	doi:10.6084/m9.figshare.c.3491244	http://dx.doi.org/10.6084/m9.figshare.c.3491244
AA_2M_HR_DRG_5	Library preparation and RNA sequencing	Illumina HiSeq 2000	GSM2301966	SRX2110067	Gene Expression Omnibus	GSE86418	https://www.ncbi.nlm.nih.gov/geo/query/acc.cgi?acc=GSE86418	Alignment of the reads and differential gene expression (DGE) analysis	edgeR_Genotype_Comparison_Output files .xlsx	figshare	doi:10.6084/m9.figshare.c.3491244	http://dx.doi.org/10.6084/m9.figshare.c.3491244
AA_2M_HR_DRG_6	Library preparation and RNA sequencing	Illumina HiSeq 2000	GSM2301967	SRX2110068	Gene Expression Omnibus	GSE86418	https://www.ncbi.nlm.nih.gov/geo/query/acc.cgi?acc=GSE86418	Alignment of the reads and differential gene expression (DGE) analysis	edgeR_Genotype_Comparison_Output files .xlsx	figshare	doi:10.6084/m9.figshare.c.3491244	http://dx.doi.org/10.6084/m9.figshare.c.3491244
AA_2M_HR_DRG_7	Library preparation and RNA sequencing	Illumina HiSeq 2000	GSM2301968	SRX2110069	Gene Expression Omnibus	GSE86418	https://www.ncbi.nlm.nih.gov/geo/query/acc.cgi?acc=GSE86418	Alignment of the reads and differential gene expression (DGE) analysis	edgeR_Genotype_Comparison_Output files .xlsx	figshare	doi:10.6084/m9.figshare.c.3491244	http://dx.doi.org/10.6084/m9.figshare.c.3491244
AA_5M_Norm_DRG_1	Library preparation and RNA sequencing	Illumina HiSeq 2000	GSM2301969	SRX2110070	Gene Expression Omnibus	GSE86418	https://www.ncbi.nlm.nih.gov/geo/query/acc.cgi?acc=GSE86418	Alignment of the reads and differential gene expression (DGE) analysis	edgeR_Genotype_Comparison_Output files .xlsx	figshare	doi:10.6084/m9.figshare.c.3491244	http://dx.doi.org/10.6084/m9.figshare.c.3491244
AA_5M_Norm_DRG_2	Library preparation and RNA sequencing	Illumina HiSeq 2000	GSM2301970	SRX2110071	Gene Expression Omnibus	GSE86418	https://www.ncbi.nlm.nih.gov/geo/query/acc.cgi?acc=GSE86418	Alignment of the reads and differential gene expression (DGE) analysis	edgeR_Genotype_Comparison_Output files .xlsx	figshare	doi:10.6084/m9.figshare.c.3491244	http://dx.doi.org/10.6084/m9.figshare.c.3491244
AA_5M_Norm_DRG_3	Library preparation and RNA sequencing	Illumina HiSeq 2000	GSM2301971	SRX2110072	Gene Expression Omnibus	GSE86418	https://www.ncbi.nlm.nih.gov/geo/query/acc.cgi?acc=GSE86418	Alignment of the reads and differential gene expression (DGE) analysis	edgeR_Genotype_Comparison_Output files .xlsx	figshare	doi:10.6084/m9.figshare.c.3491244	http://dx.doi.org/10.6084/m9.figshare.c.3491244
AA_5M_Norm_DRG_4	Library preparation and RNA sequencing	Illumina HiSeq 2000	GSM2301972	SRX2110073	Gene Expression Omnibus	GSE86418	https://www.ncbi.nlm.nih.gov/geo/query/acc.cgi?acc=GSE86418	Alignment of the reads and differential gene expression (DGE) analysis	edgeR_Genotype_Comparison_Output files .xlsx	figshare	doi:10.6084/m9.figshare.c.3491244	http://dx.doi.org/10.6084/m9.figshare.c.3491244
AA_5M_Norm_DRG_5	Library preparation and RNA sequencing	Illumina HiSeq 2000	GSM2301973	SRX2110074	Gene Expression Omnibus	GSE86418	https://www.ncbi.nlm.nih.gov/geo/query/acc.cgi?acc=GSE86418	Alignment of the reads and differential gene expression (DGE) analysis	edgeR_Genotype_Comparison_Output files .xlsx	figshare	doi:10.6084/m9.figshare.c.3491244	http://dx.doi.org/10.6084/m9.figshare.c.3491244
AA_5M_Norm_DRG_6	Library preparation and RNA sequencing	Illumina HiSeq 2000	GSM2301974	SRX2110075	Gene Expression Omnibus	GSE86418	https://www.ncbi.nlm.nih.gov/geo/query/acc.cgi?acc=GSE86418	Alignment of the reads and differential gene expression (DGE) analysis	edgeR_Genotype_Comparison_Output files .xlsx	figshare	doi:10.6084/m9.figshare.c.3491244	http://dx.doi.org/10.6084/m9.figshare.c.3491244
AA_5M_HR_DRG_1	Library preparation and RNA sequencing	Illumina HiSeq 2000	GSM2301975	SRX2110076	Gene Expression Omnibus	GSE86418	https://www.ncbi.nlm.nih.gov/geo/query/acc.cgi?acc=GSE86418	Alignment of the reads and differential gene expression (DGE) analysis	edgeR_Genotype_Comparison_Output files .xlsx	figshare	doi:10.6084/m9.figshare.c.3491244	http://dx.doi.org/10.6084/m9.figshare.c.3491244
AA_5M_HR_DRG_2	Library preparation and RNA sequencing	Illumina HiSeq 2000	GSM2301976	SRX2110077	Gene Expression Omnibus	GSE86418	https://www.ncbi.nlm.nih.gov/geo/query/acc.cgi?acc=GSE86418	Alignment of the reads and differential gene expression (DGE) analysis	edgeR_Genotype_Comparison_Output files .xlsx	figshare	doi:10.6084/m9.figshare.c.3491244	http://dx.doi.org/10.6084/m9.figshare.c.3491244
AA_5M_HR_DRG_3	Library preparation and RNA sequencing	Illumina HiSeq 2000	GSM2301977	SRX2110078	Gene Expression Omnibus	GSE86418	https://www.ncbi.nlm.nih.gov/geo/query/acc.cgi?acc=GSE86418	Alignment of the reads and differential gene expression (DGE) analysis	edgeR_Genotype_Comparison_Output files .xlsx	figshare	doi:10.6084/m9.figshare.c.3491244	http://dx.doi.org/10.6084/m9.figshare.c.3491244
AA_5M_HR_DRG_4	Library preparation and RNA sequencing	Illumina HiSeq 2000	GSM2301978	SRX2110079	Gene Expression Omnibus	GSE86418	https://www.ncbi.nlm.nih.gov/geo/query/acc.cgi?acc=GSE86418	Alignment of the reads and differential gene expression (DGE) analysis	edgeR_Genotype_Comparison_Output files .xlsx	figshare	doi:10.6084/m9.figshare.c.3491244	http://dx.doi.org/10.6084/m9.figshare.c.3491244
AA_5M_HR_DRG_5	Library preparation and RNA sequencing	Illumina HiSeq 2000	GSM2301979	SRX2110080	Gene Expression Omnibus	GSE86418	https://www.ncbi.nlm.nih.gov/geo/query/acc.cgi?acc=GSE86418	Alignment of the reads and differential gene expression (DGE) analysis	edgeR_Genotype_Comparison_Output files .xlsx	figshare	doi:10.6084/m9.figshare.c.3491244	http://dx.doi.org/10.6084/m9.figshare.c.3491244
AA_5M_HR_DRG_6	Library preparation and RNA sequencing	Illumina HiSeq 2000	GSM2301980	SRX2110081	Gene Expression Omnibus	GSE86418	https://www.ncbi.nlm.nih.gov/geo/query/acc.cgi?acc=GSE86418	Alignment of the reads and differential gene expression (DGE) analysis	edgeR_Genotype_Comparison_Output files .xlsx	figshare	doi:10.6084/m9.figshare.c.3491244	http://dx.doi.org/10.6084/m9.figshare.c.3491244
SS_2M_Norm_DRG_1	Library preparation and RNA sequencing	Illumina HiSeq 2000	GSM2301981	SRX2110082	Gene Expression Omnibus	GSE86418	https://www.ncbi.nlm.nih.gov/geo/query/acc.cgi?acc=GSE86418	Alignment of the reads and differential gene expression (DGE) analysis	edgeR_Genotype_Comparison_Output files .xlsx	figshare	doi:10.6084/m9.figshare.c.3491244	http://dx.doi.org/10.6084/m9.figshare.c.3491244
SS_2M_Norm_DRG_2	Library preparation and RNA sequencing	Illumina HiSeq 2000	GSM2301982	SRX2110083	Gene Expression Omnibus	GSE86418	https://www.ncbi.nlm.nih.gov/geo/query/acc.cgi?acc=GSE86418	Alignment of the reads and differential gene expression (DGE) analysis	edgeR_Genotype_Comparison_Output files .xlsx	figshare	doi:10.6084/m9.figshare.c.3491244	http://dx.doi.org/10.6084/m9.figshare.c.3491244
SS_2M_Norm_DRG_3	Library preparation and RNA sequencing	Illumina HiSeq 2000	GSM2301983	SRX2110084	Gene Expression Omnibus	GSE86418	https://www.ncbi.nlm.nih.gov/geo/query/acc.cgi?acc=GSE86418	Alignment of the reads and differential gene expression (DGE) analysis	edgeR_Genotype_Comparison_Output files .xlsx	figshare	doi:10.6084/m9.figshare.c.3491244	http://dx.doi.org/10.6084/m9.figshare.c.3491244
SS_2M_Norm_DRG_4	Library preparation and RNA sequencing	Illumina HiSeq 2000	GSM2301984	SRX2110085	Gene Expression Omnibus	GSE86418	https://www.ncbi.nlm.nih.gov/geo/query/acc.cgi?acc=GSE86418	Alignment of the reads and differential gene expression (DGE) analysis	edgeR_Genotype_Comparison_Output files .xlsx	figshare	doi:10.6084/m9.figshare.c.3491244	http://dx.doi.org/10.6084/m9.figshare.c.3491244
SS_2M_Norm_DRG_5	Library preparation and RNA sequencing	Illumina HiSeq 2000	GSM2301985	SRX2110086	Gene Expression Omnibus	GSE86418	https://www.ncbi.nlm.nih.gov/geo/query/acc.cgi?acc=GSE86418	Alignment of the reads and differential gene expression (DGE) analysis	edgeR_Genotype_Comparison_Output files .xlsx	figshare	doi:10.6084/m9.figshare.c.3491244	http://dx.doi.org/10.6084/m9.figshare.c.3491244
SS_2M_Norm_DRG_6	Library preparation and RNA sequencing	Illumina HiSeq 2000	GSM2301986	SRX2110087	Gene Expression Omnibus	GSE86418	https://www.ncbi.nlm.nih.gov/geo/query/acc.cgi?acc=GSE86418	Alignment of the reads and differential gene expression (DGE) analysis	edgeR_Genotype_Comparison_Output files .xlsx	figshare	doi:10.6084/m9.figshare.c.3491244	http://dx.doi.org/10.6084/m9.figshare.c.3491244
SS_2M_HR_DRG_1	Library preparation and RNA sequencing	Illumina HiSeq 2000	GSM2301987	SRX2110088	Gene Expression Omnibus	GSE86418	https://www.ncbi.nlm.nih.gov/geo/query/acc.cgi?acc=GSE86418	Alignment of the reads and differential gene expression (DGE) analysis	edgeR_Genotype_Comparison_Output files .xlsx	figshare	doi:10.6084/m9.figshare.c.3491244	http://dx.doi.org/10.6084/m9.figshare.c.3491244
SS_2M_HR_DRG_2	Library preparation and RNA sequencing	Illumina HiSeq 2000	GSM2301988	SRX2110089	Gene Expression Omnibus	GSE86418	https://www.ncbi.nlm.nih.gov/geo/query/acc.cgi?acc=GSE86418	Alignment of the reads and differential gene expression (DGE) analysis	edgeR_Genotype_Comparison_Output files .xlsx	figshare	doi:10.6084/m9.figshare.c.3491244	http://dx.doi.org/10.6084/m9.figshare.c.3491244
SS_2M_HR_DRG_3	Library preparation and RNA sequencing	Illumina HiSeq 2000	GSM2301989	SRX2110090	Gene Expression Omnibus	GSE86418	https://www.ncbi.nlm.nih.gov/geo/query/acc.cgi?acc=GSE86418	Alignment of the reads and differential gene expression (DGE) analysis	edgeR_Genotype_Comparison_Output files .xlsx	figshare	doi:10.6084/m9.figshare.c.3491244	http://dx.doi.org/10.6084/m9.figshare.c.3491244
SS_2M_HR_DRG_4	Library preparation and RNA sequencing	Illumina HiSeq 2000	GSM2301990	SRX2110091	Gene Expression Omnibus	GSE86418	https://www.ncbi.nlm.nih.gov/geo/query/acc.cgi?acc=GSE86418	Alignment of the reads and differential gene expression (DGE) analysis	edgeR_Genotype_Comparison_Output files .xlsx	figshare	doi:10.6084/m9.figshare.c.3491244	http://dx.doi.org/10.6084/m9.figshare.c.3491244
SS_2M_HR_DRG_5	Library preparation and RNA sequencing	Illumina HiSeq 2000	GSM2301991	SRX2110092	Gene Expression Omnibus	GSE86418	https://www.ncbi.nlm.nih.gov/geo/query/acc.cgi?acc=GSE86418	Alignment of the reads and differential gene expression (DGE) analysis	edgeR_Genotype_Comparison_Output files .xlsx	figshare	doi:10.6084/m9.figshare.c.3491244	http://dx.doi.org/10.6084/m9.figshare.c.3491244
SS_2M_HR_DRG_6	Library preparation and RNA sequencing	Illumina HiSeq 2000	GSM2301992	SRX2110093	Gene Expression Omnibus	GSE86418	https://www.ncbi.nlm.nih.gov/geo/query/acc.cgi?acc=GSE86418	Alignment of the reads and differential gene expression (DGE) analysis	edgeR_Genotype_Comparison_Output files .xlsx	figshare	doi:10.6084/m9.figshare.c.3491244	http://dx.doi.org/10.6084/m9.figshare.c.3491244
SS_5M_Norm_DRG_1	Library preparation and RNA sequencing	Illumina HiSeq 2000	GSM2301993	SRX2110094	Gene Expression Omnibus	GSE86418	https://www.ncbi.nlm.nih.gov/geo/query/acc.cgi?acc=GSE86418	Alignment of the reads and differential gene expression (DGE) analysis	edgeR_Genotype_Comparison_Output files .xlsx	figshare	doi:10.6084/m9.figshare.c.3491244	http://dx.doi.org/10.6084/m9.figshare.c.3491244
SS_5M_Norm_DRG_2	Library preparation and RNA sequencing	Illumina HiSeq 2000	GSM2301994	SRX2110095	Gene Expression Omnibus	GSE86418	https://www.ncbi.nlm.nih.gov/geo/query/acc.cgi?acc=GSE86418	Alignment of the reads and differential gene expression (DGE) analysis	edgeR_Genotype_Comparison_Output files .xlsx	figshare	doi:10.6084/m9.figshare.c.3491244	http://dx.doi.org/10.6084/m9.figshare.c.3491244
SS_5M_Norm_DRG_3	Library preparation and RNA sequencing	Illumina HiSeq 2000	GSM2301995	SRX2110096	Gene Expression Omnibus	GSE86418	https://www.ncbi.nlm.nih.gov/geo/query/acc.cgi?acc=GSE86418	Alignment of the reads and differential gene expression (DGE) analysis	edgeR_Genotype_Comparison_Output files .xlsx	figshare	doi:10.6084/m9.figshare.c.3491244	http://dx.doi.org/10.6084/m9.figshare.c.3491244
SS_5M_Norm_DRG_4	Library preparation and RNA sequencing	Illumina HiSeq 2000	GSM2301996	SRX2110097	Gene Expression Omnibus	GSE86418	https://www.ncbi.nlm.nih.gov/geo/query/acc.cgi?acc=GSE86418	Alignment of the reads and differential gene expression (DGE) analysis	edgeR_Genotype_Comparison_Output files .xlsx	figshare	doi:10.6084/m9.figshare.c.3491244	http://dx.doi.org/10.6084/m9.figshare.c.3491244
SS_5M_Norm_DRG_5	Library preparation and RNA sequencing	Illumina HiSeq 2000	GSM2301997	SRX2110098	Gene Expression Omnibus	GSE86418	https://www.ncbi.nlm.nih.gov/geo/query/acc.cgi?acc=GSE86418	Alignment of the reads and differential gene expression (DGE) analysis	edgeR_Genotype_Comparison_Output files .xlsx	figshare	doi:10.6084/m9.figshare.c.3491244	http://dx.doi.org/10.6084/m9.figshare.c.3491244
SS_5M_Norm_DRG_6	Library preparation and RNA sequencing	Illumina HiSeq 2000	GSM2301998	SRX2110099	Gene Expression Omnibus	GSE86418	https://www.ncbi.nlm.nih.gov/geo/query/acc.cgi?acc=GSE86418	Alignment of the reads and differential gene expression (DGE) analysis	edgeR_Genotype_Comparison_Output files .xlsx	figshare	doi:10.6084/m9.figshare.c.3491244	http://dx.doi.org/10.6084/m9.figshare.c.3491244
SS_5M_HR_DRG_1	Library preparation and RNA sequencing	Illumina HiSeq 2000	GSM2301999	SRX2110100	Gene Expression Omnibus	GSE86418	https://www.ncbi.nlm.nih.gov/geo/query/acc.cgi?acc=GSE86418	Alignment of the reads and differential gene expression (DGE) analysis	edgeR_Genotype_Comparison_Output files .xlsx	figshare	doi:10.6084/m9.figshare.c.3491244	http://dx.doi.org/10.6084/m9.figshare.c.3491244
SS_5M_HR_DRG_2	Library preparation and RNA sequencing	Illumina HiSeq 2000	GSM2302000	SRX2110101	Gene Expression Omnibus	GSE86418	https://www.ncbi.nlm.nih.gov/geo/query/acc.cgi?acc=GSE86418	Alignment of the reads and differential gene expression (DGE) analysis	edgeR_Genotype_Comparison_Output files .xlsx	figshare	doi:10.6084/m9.figshare.c.3491244	http://dx.doi.org/10.6084/m9.figshare.c.3491244
SS_5M_HR_DRG_3	Library preparation and RNA sequencing	Illumina HiSeq 2000	GSM2302001	SRX2110102	Gene Expression Omnibus	GSE86418	https://www.ncbi.nlm.nih.gov/geo/query/acc.cgi?acc=GSE86418	Alignment of the reads and differential gene expression (DGE) analysis	edgeR_Genotype_Comparison_Output files .xlsx	figshare	doi:10.6084/m9.figshare.c.3491244	http://dx.doi.org/10.6084/m9.figshare.c.3491244
SS_5M_HR_DRG_4	Library preparation and RNA sequencing	Illumina HiSeq 2000	GSM2302002	SRX2110103	Gene Expression Omnibus	GSE86418	https://www.ncbi.nlm.nih.gov/geo/query/acc.cgi?acc=GSE86418	Alignment of the reads and differential gene expression (DGE) analysis	edgeR_Genotype_Comparison_Output files .xlsx	figshare	doi:10.6084/m9.figshare.c.3491244	http://dx.doi.org/10.6084/m9.figshare.c.3491244
SS_5M_HR_DRG_5	Library preparation and RNA sequencing	Illumina HiSeq 2000	GSM2302003	SRX2110104	Gene Expression Omnibus	GSE86418	https://www.ncbi.nlm.nih.gov/geo/query/acc.cgi?acc=GSE86418	Alignment of the reads and differential gene expression (DGE) analysis	edgeR_Genotype_Comparison_Output files .xlsx	figshare	doi:10.6084/m9.figshare.c.3491244	http://dx.doi.org/10.6084/m9.figshare.c.3491244
SS_5M_HR_DRG_6	Library preparation and RNA sequencing	Illumina HiSeq 2000	GSM2302004	SRX2110105	Gene Expression Omnibus	GSE86418	https://www.ncbi.nlm.nih.gov/geo/query/acc.cgi?acc=GSE86418	Alignment of the reads and differential gene expression (DGE) analysis	edgeR_Genotype_Comparison_Output files .xlsx	figshare	doi:10.6084/m9.figshare.c.3491244	http://dx.doi.org/10.6084/m9.figshare.c.3491244
AA_2M_Norm_DRG_1	Library preparation and RNA sequencing	Illumina HiSeq 2000	GSM2301956	SRX2110057	Gene Expression Omnibus	GSE86418	https://www.ncbi.nlm.nih.gov/geo/query/acc.cgi?acc=GSE86418	Alignment of the reads and differential gene expression (DGE) analysis	edgeR_Treatment_Comparison_Output files .xlsx	figshare	doi:10.6084/m9.figshare.c.3491244	http://dx.doi.org/10.6084/m9.figshare.c.3491244
AA_2M_Norm_DRG_2	Library preparation and RNA sequencing	Illumina HiSeq 2000	GSM2301957	SRX2110058	Gene Expression Omnibus	GSE86418	https://www.ncbi.nlm.nih.gov/geo/query/acc.cgi?acc=GSE86418	Alignment of the reads and differential gene expression (DGE) analysis	edgeR_Treatment_Comparison_Output files .xlsx	figshare	doi:10.6084/m9.figshare.c.3491244	http://dx.doi.org/10.6084/m9.figshare.c.3491244
AA_2M_Norm_DRG_3	Library preparation and RNA sequencing	Illumina HiSeq 2000	GSM2301958	SRX2110059	Gene Expression Omnibus	GSE86418	https://www.ncbi.nlm.nih.gov/geo/query/acc.cgi?acc=GSE86418	Alignment of the reads and differential gene expression (DGE) analysis	edgeR_Treatment_Comparison_Output files .xlsx	figshare	doi:10.6084/m9.figshare.c.3491244	http://dx.doi.org/10.6084/m9.figshare.c.3491244
AA_2M_Norm_DRG_4	Library preparation and RNA sequencing	Illumina HiSeq 2000	GSM2301959	SRX2110060	Gene Expression Omnibus	GSE86418	https://www.ncbi.nlm.nih.gov/geo/query/acc.cgi?acc=GSE86418	Alignment of the reads and differential gene expression (DGE) analysis	edgeR_Treatment_Comparison_Output files .xlsx	figshare	doi:10.6084/m9.figshare.c.3491244	http://dx.doi.org/10.6084/m9.figshare.c.3491244
AA_2M_Norm_DRG_5	Library preparation and RNA sequencing	Illumina HiSeq 2000	GSM2301960	SRX2110061	Gene Expression Omnibus	GSE86418	https://www.ncbi.nlm.nih.gov/geo/query/acc.cgi?acc=GSE86418	Alignment of the reads and differential gene expression (DGE) analysis	edgeR_Treatment_Comparison_Output files .xlsx	figshare	doi:10.6084/m9.figshare.c.3491244	http://dx.doi.org/10.6084/m9.figshare.c.3491244
AA_2M_Norm_DRG_6	Library preparation and RNA sequencing	Illumina HiSeq 2000	GSM2301961	SRX2110062	Gene Expression Omnibus	GSE86418	https://www.ncbi.nlm.nih.gov/geo/query/acc.cgi?acc=GSE86418	Alignment of the reads and differential gene expression (DGE) analysis	edgeR_Treatment_Comparison_Output files .xlsx	figshare	doi:10.6084/m9.figshare.c.3491244	http://dx.doi.org/10.6084/m9.figshare.c.3491244
AA_2M_HR_DRG_1	Library preparation and RNA sequencing	Illumina HiSeq 2000	GSM2301962	SRX2110063	Gene Expression Omnibus	GSE86418	https://www.ncbi.nlm.nih.gov/geo/query/acc.cgi?acc=GSE86418	Alignment of the reads and differential gene expression (DGE) analysis	edgeR_Treatment_Comparison_Output files .xlsx	figshare	doi:10.6084/m9.figshare.c.3491244	http://dx.doi.org/10.6084/m9.figshare.c.3491244
AA_2M_HR_DRG_2	Library preparation and RNA sequencing	Illumina HiSeq 2000	GSM2301963	SRX2110064	Gene Expression Omnibus	GSE86418	https://www.ncbi.nlm.nih.gov/geo/query/acc.cgi?acc=GSE86418	Alignment of the reads and differential gene expression (DGE) analysis	edgeR_Treatment_Comparison_Output files .xlsx	figshare	doi:10.6084/m9.figshare.c.3491244	http://dx.doi.org/10.6084/m9.figshare.c.3491244
AA_2M_HR_DRG_3	Library preparation and RNA sequencing	Illumina HiSeq 2000	GSM2301964	SRX2110065	Gene Expression Omnibus	GSE86418	https://www.ncbi.nlm.nih.gov/geo/query/acc.cgi?acc=GSE86418	Alignment of the reads and differential gene expression (DGE) analysis	edgeR_Treatment_Comparison_Output files .xlsx	figshare	doi:10.6084/m9.figshare.c.3491244	http://dx.doi.org/10.6084/m9.figshare.c.3491244
AA_2M_HR_DRG_4	Library preparation and RNA sequencing	Illumina HiSeq 2000	GSM2301965	SRX2110066	Gene Expression Omnibus	GSE86418	https://www.ncbi.nlm.nih.gov/geo/query/acc.cgi?acc=GSE86418	Alignment of the reads and differential gene expression (DGE) analysis	edgeR_Treatment_Comparison_Output files .xlsx	figshare	doi:10.6084/m9.figshare.c.3491244	http://dx.doi.org/10.6084/m9.figshare.c.3491244
AA_2M_HR_DRG_5	Library preparation and RNA sequencing	Illumina HiSeq 2000	GSM2301966	SRX2110067	Gene Expression Omnibus	GSE86418	https://www.ncbi.nlm.nih.gov/geo/query/acc.cgi?acc=GSE86418	Alignment of the reads and differential gene expression (DGE) analysis	edgeR_Treatment_Comparison_Output files .xlsx	figshare	doi:10.6084/m9.figshare.c.3491244	http://dx.doi.org/10.6084/m9.figshare.c.3491244
AA_2M_HR_DRG_6	Library preparation and RNA sequencing	Illumina HiSeq 2000	GSM2301967	SRX2110068	Gene Expression Omnibus	GSE86418	https://www.ncbi.nlm.nih.gov/geo/query/acc.cgi?acc=GSE86418	Alignment of the reads and differential gene expression (DGE) analysis	edgeR_Treatment_Comparison_Output files .xlsx	figshare	doi:10.6084/m9.figshare.c.3491244	http://dx.doi.org/10.6084/m9.figshare.c.3491244
AA_2M_HR_DRG_7	Library preparation and RNA sequencing	Illumina HiSeq 2000	GSM2301968	SRX2110069	Gene Expression Omnibus	GSE86418	https://www.ncbi.nlm.nih.gov/geo/query/acc.cgi?acc=GSE86418	Alignment of the reads and differential gene expression (DGE) analysis	edgeR_Treatment_Comparison_Output files .xlsx	figshare	doi:10.6084/m9.figshare.c.3491244	http://dx.doi.org/10.6084/m9.figshare.c.3491244
AA_5M_Norm_DRG_1	Library preparation and RNA sequencing	Illumina HiSeq 2000	GSM2301969	SRX2110070	Gene Expression Omnibus	GSE86418	https://www.ncbi.nlm.nih.gov/geo/query/acc.cgi?acc=GSE86418	Alignment of the reads and differential gene expression (DGE) analysis	edgeR_Treatment_Comparison_Output files .xlsx	figshare	doi:10.6084/m9.figshare.c.3491244	http://dx.doi.org/10.6084/m9.figshare.c.3491244
AA_5M_Norm_DRG_2	Library preparation and RNA sequencing	Illumina HiSeq 2000	GSM2301970	SRX2110071	Gene Expression Omnibus	GSE86418	https://www.ncbi.nlm.nih.gov/geo/query/acc.cgi?acc=GSE86418	Alignment of the reads and differential gene expression (DGE) analysis	edgeR_Treatment_Comparison_Output files .xlsx	figshare	doi:10.6084/m9.figshare.c.3491244	http://dx.doi.org/10.6084/m9.figshare.c.3491244
AA_5M_Norm_DRG_3	Library preparation and RNA sequencing	Illumina HiSeq 2000	GSM2301971	SRX2110072	Gene Expression Omnibus	GSE86418	https://www.ncbi.nlm.nih.gov/geo/query/acc.cgi?acc=GSE86418	Alignment of the reads and differential gene expression (DGE) analysis	edgeR_Treatment_Comparison_Output files .xlsx	figshare	doi:10.6084/m9.figshare.c.3491244	http://dx.doi.org/10.6084/m9.figshare.c.3491244
AA_5M_Norm_DRG_4	Library preparation and RNA sequencing	Illumina HiSeq 2000	GSM2301972	SRX2110073	Gene Expression Omnibus	GSE86418	https://www.ncbi.nlm.nih.gov/geo/query/acc.cgi?acc=GSE86418	Alignment of the reads and differential gene expression (DGE) analysis	edgeR_Treatment_Comparison_Output files .xlsx	figshare	doi:10.6084/m9.figshare.c.3491244	http://dx.doi.org/10.6084/m9.figshare.c.3491244
AA_5M_Norm_DRG_5	Library preparation and RNA sequencing	Illumina HiSeq 2000	GSM2301973	SRX2110074	Gene Expression Omnibus	GSE86418	https://www.ncbi.nlm.nih.gov/geo/query/acc.cgi?acc=GSE86418	Alignment of the reads and differential gene expression (DGE) analysis	edgeR_Treatment_Comparison_Output files .xlsx	figshare	doi:10.6084/m9.figshare.c.3491244	http://dx.doi.org/10.6084/m9.figshare.c.3491244
AA_5M_Norm_DRG_6	Library preparation and RNA sequencing	Illumina HiSeq 2000	GSM2301974	SRX2110075	Gene Expression Omnibus	GSE86418	https://www.ncbi.nlm.nih.gov/geo/query/acc.cgi?acc=GSE86418	Alignment of the reads and differential gene expression (DGE) analysis	edgeR_Treatment_Comparison_Output files .xlsx	figshare	doi:10.6084/m9.figshare.c.3491244	http://dx.doi.org/10.6084/m9.figshare.c.3491244
AA_5M_HR_DRG_1	Library preparation and RNA sequencing	Illumina HiSeq 2000	GSM2301975	SRX2110076	Gene Expression Omnibus	GSE86418	https://www.ncbi.nlm.nih.gov/geo/query/acc.cgi?acc=GSE86418	Alignment of the reads and differential gene expression (DGE) analysis	edgeR_Treatment_Comparison_Output files .xlsx	figshare	doi:10.6084/m9.figshare.c.3491244	http://dx.doi.org/10.6084/m9.figshare.c.3491244
AA_5M_HR_DRG_2	Library preparation and RNA sequencing	Illumina HiSeq 2000	GSM2301976	SRX2110077	Gene Expression Omnibus	GSE86418	https://www.ncbi.nlm.nih.gov/geo/query/acc.cgi?acc=GSE86418	Alignment of the reads and differential gene expression (DGE) analysis	edgeR_Treatment_Comparison_Output files .xlsx	figshare	doi:10.6084/m9.figshare.c.3491244	http://dx.doi.org/10.6084/m9.figshare.c.3491244
AA_5M_HR_DRG_3	Library preparation and RNA sequencing	Illumina HiSeq 2000	GSM2301977	SRX2110078	Gene Expression Omnibus	GSE86418	https://www.ncbi.nlm.nih.gov/geo/query/acc.cgi?acc=GSE86418	Alignment of the reads and differential gene expression (DGE) analysis	edgeR_Treatment_Comparison_Output files .xlsx	figshare	doi:10.6084/m9.figshare.c.3491244	http://dx.doi.org/10.6084/m9.figshare.c.3491244
AA_5M_HR_DRG_4	Library preparation and RNA sequencing	Illumina HiSeq 2000	GSM2301978	SRX2110079	Gene Expression Omnibus	GSE86418	https://www.ncbi.nlm.nih.gov/geo/query/acc.cgi?acc=GSE86418	Alignment of the reads and differential gene expression (DGE) analysis	edgeR_Treatment_Comparison_Output files .xlsx	figshare	doi:10.6084/m9.figshare.c.3491244	http://dx.doi.org/10.6084/m9.figshare.c.3491244
AA_5M_HR_DRG_5	Library preparation and RNA sequencing	Illumina HiSeq 2000	GSM2301979	SRX2110080	Gene Expression Omnibus	GSE86418	https://www.ncbi.nlm.nih.gov/geo/query/acc.cgi?acc=GSE86418	Alignment of the reads and differential gene expression (DGE) analysis	edgeR_Treatment_Comparison_Output files .xlsx	figshare	doi:10.6084/m9.figshare.c.3491244	http://dx.doi.org/10.6084/m9.figshare.c.3491244
AA_5M_HR_DRG_6	Library preparation and RNA sequencing	Illumina HiSeq 2000	GSM2301980	SRX2110081	Gene Expression Omnibus	GSE86418	https://www.ncbi.nlm.nih.gov/geo/query/acc.cgi?acc=GSE86418	Alignment of the reads and differential gene expression (DGE) analysis	edgeR_Treatment_Comparison_Output files .xlsx	figshare	doi:10.6084/m9.figshare.c.3491244	http://dx.doi.org/10.6084/m9.figshare.c.3491244
SS_2M_Norm_DRG_1	Library preparation and RNA sequencing	Illumina HiSeq 2000	GSM2301981	SRX2110082	Gene Expression Omnibus	GSE86418	https://www.ncbi.nlm.nih.gov/geo/query/acc.cgi?acc=GSE86418	Alignment of the reads and differential gene expression (DGE) analysis	edgeR_Treatment_Comparison_Output files .xlsx	figshare	doi:10.6084/m9.figshare.c.3491244	http://dx.doi.org/10.6084/m9.figshare.c.3491244
SS_2M_Norm_DRG_2	Library preparation and RNA sequencing	Illumina HiSeq 2000	GSM2301982	SRX2110083	Gene Expression Omnibus	GSE86418	https://www.ncbi.nlm.nih.gov/geo/query/acc.cgi?acc=GSE86418	Alignment of the reads and differential gene expression (DGE) analysis	edgeR_Treatment_Comparison_Output files .xlsx	figshare	doi:10.6084/m9.figshare.c.3491244	http://dx.doi.org/10.6084/m9.figshare.c.3491244
SS_2M_Norm_DRG_3	Library preparation and RNA sequencing	Illumina HiSeq 2000	GSM2301983	SRX2110084	Gene Expression Omnibus	GSE86418	https://www.ncbi.nlm.nih.gov/geo/query/acc.cgi?acc=GSE86418	Alignment of the reads and differential gene expression (DGE) analysis	edgeR_Treatment_Comparison_Output files .xlsx	figshare	doi:10.6084/m9.figshare.c.3491244	http://dx.doi.org/10.6084/m9.figshare.c.3491244
SS_2M_Norm_DRG_4	Library preparation and RNA sequencing	Illumina HiSeq 2000	GSM2301984	SRX2110085	Gene Expression Omnibus	GSE86418	https://www.ncbi.nlm.nih.gov/geo/query/acc.cgi?acc=GSE86418	Alignment of the reads and differential gene expression (DGE) analysis	edgeR_Treatment_Comparison_Output files .xlsx	figshare	doi:10.6084/m9.figshare.c.3491244	http://dx.doi.org/10.6084/m9.figshare.c.3491244
SS_2M_Norm_DRG_5	Library preparation and RNA sequencing	Illumina HiSeq 2000	GSM2301985	SRX2110086	Gene Expression Omnibus	GSE86418	https://www.ncbi.nlm.nih.gov/geo/query/acc.cgi?acc=GSE86418	Alignment of the reads and differential gene expression (DGE) analysis	edgeR_Treatment_Comparison_Output files .xlsx	figshare	doi:10.6084/m9.figshare.c.3491244	http://dx.doi.org/10.6084/m9.figshare.c.3491244
SS_2M_Norm_DRG_6	Library preparation and RNA sequencing	Illumina HiSeq 2000	GSM2301986	SRX2110087	Gene Expression Omnibus	GSE86418	https://www.ncbi.nlm.nih.gov/geo/query/acc.cgi?acc=GSE86418	Alignment of the reads and differential gene expression (DGE) analysis	edgeR_Treatment_Comparison_Output files .xlsx	figshare	doi:10.6084/m9.figshare.c.3491244	http://dx.doi.org/10.6084/m9.figshare.c.3491244
SS_2M_HR_DRG_1	Library preparation and RNA sequencing	Illumina HiSeq 2000	GSM2301987	SRX2110088	Gene Expression Omnibus	GSE86418	https://www.ncbi.nlm.nih.gov/geo/query/acc.cgi?acc=GSE86418	Alignment of the reads and differential gene expression (DGE) analysis	edgeR_Treatment_Comparison_Output files .xlsx	figshare	doi:10.6084/m9.figshare.c.3491244	http://dx.doi.org/10.6084/m9.figshare.c.3491244
SS_2M_HR_DRG_2	Library preparation and RNA sequencing	Illumina HiSeq 2000	GSM2301988	SRX2110089	Gene Expression Omnibus	GSE86418	https://www.ncbi.nlm.nih.gov/geo/query/acc.cgi?acc=GSE86418	Alignment of the reads and differential gene expression (DGE) analysis	edgeR_Treatment_Comparison_Output files .xlsx	figshare	doi:10.6084/m9.figshare.c.3491244	http://dx.doi.org/10.6084/m9.figshare.c.3491244
SS_2M_HR_DRG_3	Library preparation and RNA sequencing	Illumina HiSeq 2000	GSM2301989	SRX2110090	Gene Expression Omnibus	GSE86418	https://www.ncbi.nlm.nih.gov/geo/query/acc.cgi?acc=GSE86418	Alignment of the reads and differential gene expression (DGE) analysis	edgeR_Treatment_Comparison_Output files .xlsx	figshare	doi:10.6084/m9.figshare.c.3491244	http://dx.doi.org/10.6084/m9.figshare.c.3491244
SS_2M_HR_DRG_4	Library preparation and RNA sequencing	Illumina HiSeq 2000	GSM2301990	SRX2110091	Gene Expression Omnibus	GSE86418	https://www.ncbi.nlm.nih.gov/geo/query/acc.cgi?acc=GSE86418	Alignment of the reads and differential gene expression (DGE) analysis	edgeR_Treatment_Comparison_Output files .xlsx	figshare	doi:10.6084/m9.figshare.c.3491244	http://dx.doi.org/10.6084/m9.figshare.c.3491244
SS_2M_HR_DRG_5	Library preparation and RNA sequencing	Illumina HiSeq 2000	GSM2301991	SRX2110092	Gene Expression Omnibus	GSE86418	https://www.ncbi.nlm.nih.gov/geo/query/acc.cgi?acc=GSE86418	Alignment of the reads and differential gene expression (DGE) analysis	edgeR_Treatment_Comparison_Output files .xlsx	figshare	doi:10.6084/m9.figshare.c.3491244	http://dx.doi.org/10.6084/m9.figshare.c.3491244
SS_2M_HR_DRG_6	Library preparation and RNA sequencing	Illumina HiSeq 2000	GSM2301992	SRX2110093	Gene Expression Omnibus	GSE86418	https://www.ncbi.nlm.nih.gov/geo/query/acc.cgi?acc=GSE86418	Alignment of the reads and differential gene expression (DGE) analysis	edgeR_Treatment_Comparison_Output files .xlsx	figshare	doi:10.6084/m9.figshare.c.3491244	http://dx.doi.org/10.6084/m9.figshare.c.3491244
SS_5M_Norm_DRG_1	Library preparation and RNA sequencing	Illumina HiSeq 2000	GSM2301993	SRX2110094	Gene Expression Omnibus	GSE86418	https://www.ncbi.nlm.nih.gov/geo/query/acc.cgi?acc=GSE86418	Alignment of the reads and differential gene expression (DGE) analysis	edgeR_Treatment_Comparison_Output files .xlsx	figshare	doi:10.6084/m9.figshare.c.3491244	http://dx.doi.org/10.6084/m9.figshare.c.3491244
SS_5M_Norm_DRG_2	Library preparation and RNA sequencing	Illumina HiSeq 2000	GSM2301994	SRX2110095	Gene Expression Omnibus	GSE86418	https://www.ncbi.nlm.nih.gov/geo/query/acc.cgi?acc=GSE86418	Alignment of the reads and differential gene expression (DGE) analysis	edgeR_Treatment_Comparison_Output files .xlsx	figshare	doi:10.6084/m9.figshare.c.3491244	http://dx.doi.org/10.6084/m9.figshare.c.3491244
SS_5M_Norm_DRG_3	Library preparation and RNA sequencing	Illumina HiSeq 2000	GSM2301995	SRX2110096	Gene Expression Omnibus	GSE86418	https://www.ncbi.nlm.nih.gov/geo/query/acc.cgi?acc=GSE86418	Alignment of the reads and differential gene expression (DGE) analysis	edgeR_Treatment_Comparison_Output files .xlsx	figshare	doi:10.6084/m9.figshare.c.3491244	http://dx.doi.org/10.6084/m9.figshare.c.3491244
SS_5M_Norm_DRG_4	Library preparation and RNA sequencing	Illumina HiSeq 2000	GSM2301996	SRX2110097	Gene Expression Omnibus	GSE86418	https://www.ncbi.nlm.nih.gov/geo/query/acc.cgi?acc=GSE86418	Alignment of the reads and differential gene expression (DGE) analysis	edgeR_Treatment_Comparison_Output files .xlsx	figshare	doi:10.6084/m9.figshare.c.3491244	http://dx.doi.org/10.6084/m9.figshare.c.3491244
SS_5M_Norm_DRG_5	Library preparation and RNA sequencing	Illumina HiSeq 2000	GSM2301997	SRX2110098	Gene Expression Omnibus	GSE86418	https://www.ncbi.nlm.nih.gov/geo/query/acc.cgi?acc=GSE86418	Alignment of the reads and differential gene expression (DGE) analysis	edgeR_Treatment_Comparison_Output files .xlsx	figshare	doi:10.6084/m9.figshare.c.3491244	http://dx.doi.org/10.6084/m9.figshare.c.3491244
SS_5M_Norm_DRG_6	Library preparation and RNA sequencing	Illumina HiSeq 2000	GSM2301998	SRX2110099	Gene Expression Omnibus	GSE86418	https://www.ncbi.nlm.nih.gov/geo/query/acc.cgi?acc=GSE86418	Alignment of the reads and differential gene expression (DGE) analysis	edgeR_Treatment_Comparison_Output files .xlsx	figshare	doi:10.6084/m9.figshare.c.3491244	http://dx.doi.org/10.6084/m9.figshare.c.3491244
SS_5M_HR_DRG_1	Library preparation and RNA sequencing	Illumina HiSeq 2000	GSM2301999	SRX2110100	Gene Expression Omnibus	GSE86418	https://www.ncbi.nlm.nih.gov/geo/query/acc.cgi?acc=GSE86418	Alignment of the reads and differential gene expression (DGE) analysis	edgeR_Treatment_Comparison_Output files .xlsx	figshare	doi:10.6084/m9.figshare.c.3491244	http://dx.doi.org/10.6084/m9.figshare.c.3491244
SS_5M_HR_DRG_2	Library preparation and RNA sequencing	Illumina HiSeq 2000	GSM2302000	SRX2110101	Gene Expression Omnibus	GSE86418	https://www.ncbi.nlm.nih.gov/geo/query/acc.cgi?acc=GSE86418	Alignment of the reads and differential gene expression (DGE) analysis	edgeR_Treatment_Comparison_Output files .xlsx	figshare	doi:10.6084/m9.figshare.c.3491244	http://dx.doi.org/10.6084/m9.figshare.c.3491244
SS_5M_HR_DRG_3	Library preparation and RNA sequencing	Illumina HiSeq 2000	GSM2302001	SRX2110102	Gene Expression Omnibus	GSE86418	https://www.ncbi.nlm.nih.gov/geo/query/acc.cgi?acc=GSE86418	Alignment of the reads and differential gene expression (DGE) analysis	edgeR_Treatment_Comparison_Output files .xlsx	figshare	doi:10.6084/m9.figshare.c.3491244	http://dx.doi.org/10.6084/m9.figshare.c.3491244
SS_5M_HR_DRG_4	Library preparation and RNA sequencing	Illumina HiSeq 2000	GSM2302002	SRX2110103	Gene Expression Omnibus	GSE86418	https://www.ncbi.nlm.nih.gov/geo/query/acc.cgi?acc=GSE86418	Alignment of the reads and differential gene expression (DGE) analysis	edgeR_Treatment_Comparison_Output files .xlsx	figshare	doi:10.6084/m9.figshare.c.3491244	http://dx.doi.org/10.6084/m9.figshare.c.3491244
SS_5M_HR_DRG_5	Library preparation and RNA sequencing	Illumina HiSeq 2000	GSM2302003	SRX2110104	Gene Expression Omnibus	GSE86418	https://www.ncbi.nlm.nih.gov/geo/query/acc.cgi?acc=GSE86418	Alignment of the reads and differential gene expression (DGE) analysis	edgeR_Treatment_Comparison_Output files .xlsx	figshare	doi:10.6084/m9.figshare.c.3491244	http://dx.doi.org/10.6084/m9.figshare.c.3491244
SS_5M_HR_DRG_6	Library preparation and RNA sequencing	Illumina HiSeq 2000	GSM2302004	SRX2110105	Gene Expression Omnibus	GSE86418	https://www.ncbi.nlm.nih.gov/geo/query/acc.cgi?acc=GSE86418	Alignment of the reads and differential gene expression (DGE) analysis	edgeR_Treatment_Comparison_Output files .xlsx	figshare	doi:10.6084/m9.figshare.c.3491244	http://dx.doi.org/10.6084/m9.figshare.c.3491244
